# Supplementary material for: Modelling household well-being and poverty trajectories: An application to coastal Bangladesh
Source: PLoS One. 2020 Sep 4;15(9):e0238621. doi: 10.1371/journal.pone.0238621 (PMC7473571; doi:10.1371/journal.pone.0238621)
Supplement: S3 File — (XLSX) [file pone.0238621.s003.xlsx]

## Sheet: README
Modelling household well-being and poverty trajectories: an application to coastal Bangladesh
Attila N. Lázár1*, Helen Adams2, W. Neil Adger3, Robert J. Nicholls4
1 Department of Geography and Environmental Science, University of Southampton, Southampton, United Kingdom
2 Department of Geography, King’s College London, Strand Campus, London, United Kingdom
3 Department of Geography, College of Life and Environmental Sciences, University of Exeter, Exeter, United Kingdom
4 Tyndall Centre for Climate Change Research, University of East Anglia, Norwich, United Kingdom
* Corresponding author:
Email: a.lazar@soton.ac.uk (ANL)

## Sheet: Typical expenditure levels
Table S1.3: Typical household expenditure levels based on BBS HIES (1991, 1995/96, 2010) and ESPA Deltas’ household survey dataset in 2014
		Years	1991	1995	2010	2014
Expenses	Food expenditure (BDT/month/household)	ExpenditureLevel1	512	567	692	692
		ExpenditureLevel2	1124	1644	2460	2460
		ExpenditureLevel3	2040	3307	4818	4818
		ExpenditureLevel4	3519	7004	8779	8779
		ExpenditureLevel5	5322	8235	8042	8042
	Essential House expenditure (BDT/month/household)	ExpenditureLevel1	67	77	484	484
		ExpenditureLevel2	117	159	1207	1207
		ExpenditureLevel3	178	283	2902	2902
		ExpenditureLevel4	294	508	7575	7575
		ExpenditureLevel5	415	633	5287	5287
	non-Essential House expenditure (BDT/month/household)	ExpenditureLevel1	44	61	141	141
		ExpenditureLevel2	82	163	335	335
		ExpenditureLevel3	180	546	945	945
		ExpenditureLevel4	473	2049	3307	3307
		ExpenditureLevel5	1308	3410	4922	4922
	Sporadic house improvement expenditure (BDT/month/household)	ExpenditureLevel1	52	69	0	0
		ExpenditureLevel2	92	173	19	19
		ExpenditureLevel3	215	625	223	223
		ExpenditureLevel4	634	3225	5515	5515
		ExpenditureLevel5	2184	6917	68333	68333
	Health expenditure (BDT/month/household)	ExpenditureLevel1	107	118	144	144
		ExpenditureLevel2	160	234	350	350
		ExpenditureLevel3	385	625	910	910
		ExpenditureLevel4	962	1914	2399	2399
		ExpenditureLevel5	12679	19619	19160	19160
	Education expenditure (BDT/month/household)	ExpenditureLevel1	75	83	101	101
		ExpenditureLevel2	109	160	240	240
		ExpenditureLevel3	242	393	572	572
		ExpenditureLevel4	376	748	937	937
		ExpenditureLevel5	638	987	964	964
	Other expenditures (BDT/month/household)	ExpenditureLevel1	1	4	42	42
		ExpenditureLevel2	9	9	105	105
		ExpenditureLevel3	30	75	474	474
		ExpenditureLevel4	145	428	4383	4383
		ExpenditureLevel5	473	1289	1502	1502
Other Info	Calorie Intake (kcal/capita/day)	ExpenditureLevel1	1674	1753	1599	1738
		ExpenditureLevel2	2084	2106	2035	2036
		ExpenditureLevel3	2476	2423	2313	2208
		ExpenditureLevel4	2712	2541	2643	2279
		ExpenditureLevel5	3172	3079	3206	2422
	Protein Intake (g/capita/day)	ExpenditureLevel1	46	50	58	48
		ExpenditureLevel2	58	62	74	59
		ExpenditureLevel3	69	78	77	66
		ExpenditureLevel4	76	85	89	73
		ExpenditureLevel5	97	105	117	88

## Sheet: Observed incomes - 1991
Table S1.4: Observed incomes and expenditures (1991 – based on BBS HIES 1991)
		Income (BDT/month)											Expenditure (BDT/month)
Hhold-type ID	Season	Crop Agriculture	Crop Aquaculture	Livestock / Poultry	Labour Agriculture	Labour Aquaculture	Labour Animals	Fishing	Forest Goods	Cottage industry	Business	Remittance	Crop Agriculture	Crop Aquaculture	Livestock / Poultry	Fishing	Forest Goods	Cottage industry	Business
AR1(LL)	1	64	23	0	42	0	0	0	0	109	2865	0	51	36	0	0	0	67	1746
AR1(SLO)	1	94	14	0	0	5	0	39	0	149	4784	0	65	49	0	46	0	91	2916
AR1(LLO)	1	322	131	0	0	0	0	0	0	94	7121	0	158	96	0	0	0	58	4340
AR2(LL)	1	26	5	0	98	1	0	26	0	1766	91	0	29	8	0	82	0	1079	56
AR2(SLO)	1	103	31	0	69	0	0	1	0	2128	89	0	77	82	0	0	0	1300	54
AR3(LL)	1	156	688	0	106	63	0	155	0	213	540	0	27	1573	0	85	0	130	329
AR3(SLO)	1	1286	983	0	103	140	0	4	0	51	48	0	581	815	0	1	0	31	29
AR3(LLO)	1	536	1577	0	68	0	0	333	0	0	383	0	401	1382	0	228	0	0	233
AR4(LL)	1	82	11	0	0	0	0	4817	0	147	36	0	17	2	0	2036	0	90	22
AR4(SLO)	1	136	0	0	0	0	0	4054	0	63	0	0	33	0	0	2495	0	38	0
AR5(LL)	1	16	4	0	56	19	0	18	0	1442	0	0	21	9	0	1	0	881	0
AR5(SLO)	1	44	88	0	0	0	0	0	0	1493	214	0	56	40	0	0	0	912	130
AR6(LL)	1	54	8	0	79	0	0	0	0	1370	658	0	40	19	0	0	0	837	401
AR6(SLO)	1	57	0	0	0	0	0	38	0	2310	747	0	145	0	0	145	0	1411	455
AR8(SLO)	1	129	101	0	0	0	0	93	0	96	3551	0	106	229	0	0	0	59	2164
AR8(LLO)	1	427	169	0	0	0	0	0	0	0	3973	0	304	512	0	0	0	0	2422
AR7(LL)	1	0	0	0	45	0	0	85	0	460	2227	0	0	0	0	20	0	281	1357
AR7(SLO)	1	90	44	0	0	0	0	70	0	265	4344	0	87	109	0	339	0	162	2647
AR10(SLO)	1	2197	10	0	102	0	0	0	0	129	74	0	914	10	0	0	0	79	45
AR9(LL)	1	569	55	0	431	0	0	140	0	234	13	0	542	0	0	0	0	143	8
AR9(SLO)	1	480	118	0	401	151	0	0	0	58	0	0	287	186	0	0	0	36	0
AR12(SLO)	1	839	139	0	0	215	0	16	0	112	384	0	364	217	0	11	0	68	234
AR11(LL)	1	0	7	0	141	0	0	0	0	1513	194	0	0	22	0	0	0	924	118
AR11(SLO)	1	185	124	0	199	0	0	0	0	1990	71	0	84	145	0	0	0	1215	43
AR14(SLO)	1	1251	213	0	90	36	0	0	0	146	1018	0	542	95	0	0	0	89	621
AR13(LL)	1	0	0	0	42	0	0	114	0	1157	89	0	0	0	0	266	0	707	54
AR13(SLO)	1	33	0	0	0	0	0	277	0	1917	0	0	16	0	0	41	0	1171	0
AR15(LL)	1	0	0	0	0	0	0	163	0	81	2220	0	0	0	0	29	0	50	1353
AR15(SLO)	1	482	22	0	0	0	0	0	0	428	4392	0	286	57	0	0	0	261	2677
AR18(LL)	1	0	0	0	2339	1783	0	25	0	110	0	0	0	0	0	3	0	67	0
AR17(LL)	1	77	0	0	3571	397	0	15	0	69	0	0	41	0	0	0	0	42	0
AR16(LL)	1	0	0	0	0	0	0	0	0	1645	0	0	0	0	0	0	0	1005	0
AR16(SLO)	1	46	0	0	0	0	0	51	0	2422	382	0	80	0	0	5	0	1479	233
AR19(LL)	1	0	0	0	0	97	0	0	0	597	3775	0	0	0	0	0	0	364	2301
AR19(SLO)	1	82	0	0	0	0	0	0	0	286	2700	0	125	0	0	0	0	175	1646
AR20(LL)	1	0	80	0	857	66	0	351	0	528	272	0	0	94	0	99	0	323	166
AR1(LL)	2	0	17	0	18	14	0	18	0	95	3042	0	0	40	0	1	0	58	1854
AR1(SLO)	2	26	36	0	86	0	0	46	0	96	5143	0	135	45	0	34	0	59	3135
AR1(LLO)	2	41	174	0	0	0	0	54	0	73	8352	0	653	218	0	4	0	45	5091
AR2(LL)	2	3	14	0	66	15	0	90	0	1561	144	0	48	18	0	79	0	953	88
AR2(SLO)	2	23	31	0	99	50	0	13	0	1870	47	0	99	31	0	2	0	1142	28
AR3(LL)	2	200	1259	0	687	0	0	245	0	315	289	0	84	776	0	16	0	192	176
AR3(SLO)	2	449	974	0	82	0	0	0	0	56	79	0	440	567	0	0	0	34	48
AR3(LLO)	2	116	2452	0	0	0	0	0	0	0	586	0	179	1347	0	0	0	0	357
AR4(LL)	2	0	0	0	65	22	0	3365	0	28	21	0	0	0	0	2858	0	17	13
AR4(SLO)	2	0	28	0	0	0	0	5686	0	101	0	0	0	6	0	4492	0	61	0
AR5(LL)	2	0	0	0	2361	392	0	40	0	92	11	0	0	0	0	0	0	56	7
AR5(SLO)	2	44	50	0	2925	519	0	154	0	13	231	0	174	43	0	13	0	8	141
AR6(LL)	2	0	34	0	42	0	0	65	0	303	2199	0	0	23	0	29	0	185	1340
AR6(SLO)	2	0	55	0	0	0	0	141	0	536	6190	0	0	53	0	51	0	327	3773
AR8(SLO)	2	49	89	0	0	0	0	0	0	234	3354	0	628	365	0	0	0	143	2044
AR8(LLO)	2	400	86	0	0	0	0	0	0	0	5036	0	1687	719	0	0	0	0	3069
AR7(LL)	2	0	42	0	0	45	0	55	0	341	2457	0	0	16	0	1	0	208	1498
AR7(SLO)	2	0	11	0	0	0	0	0	0	499	4258	0	0	39	0	0	0	305	2595
AR10(SLO)	2	0	0	0	0	0	0	0	0	0	0	0	0	0	0	0	0	0	0
AR9(LL)	2	0	16	0	0	0	0	0	0	939	318	0	0	0	0	0	0	574	194
AR9(SLO)	2	9	18	0	0	0	0	47	0	1578	552	0	188	53	0	4	0	964	337
AR12(SLO)	2	119	28	0	127	0	0	171	0	84	2473	0	712	69	0	307	0	51	1507
AR11(LL)	2	0	0	0	0	0	0	28	0	201	2055	0	0	0	0	0	0	123	1253
AR11(SLO)	2	0	113	0	0	0	0	52	0	133	3019	0	0	127	0	143	0	81	1840
AR14(SLO)	2	67	44	0	0	0	0	230	0	209	3188	0	248	85	0	0	0	128	1943
AR13(LL)	2	37	5	0	0	0	0	2297	0	273	0	0	295	5	0	4701	0	167	0
AR13(SLO)	2	0	0	0	0	0	0	2556	0	144	0	0	0	0	0	2390	0	88	0
AR15(LL)	2	0	0	0	126	0	0	102	0	1267	672	0	0	0	0	130	0	774	410
AR15(SLO)	2	0	41	0	0	0	0	0	0	3907	427	0	0	42	0	0	0	2386	260
AR18(LL)	2	0	0	0	2805	429	0	110	0	39	0	0	0	0	0	9	0	24	0
AR17(LL)	2	0	2	0	0	0	0	0	0	1316	0	0	0	13	0	0	0	804	0
AR16(LL)	2	0	0	0	0	0	0	0	0	1671	339	0	0	0	0	0	0	1021	207
AR16(SLO)	2	0	24	0	0	0	0	0	0	5891	905	0	0	12	0	0	0	3598	551
AR19(LL)	2	0	0	0	39	0	0	0	0	1723	423	0	0	0	0	0	0	1052	258
AR19(SLO)	2	0	0	0	0	71	0	71	0	2814	491	0	0	0	0	33	0	1719	299
AR20(LL)	2	0	75	0	404	158	0	367	0	436	544	0	0	48	0	192	0	266	332
AR1(LL)	3	29	32	0	19	9	0	0	0	178	3256	0	59	20	0	0	0	109	1985
AR1(SLO)	3	201	19	0	75	0	0	7	0	153	5610	0	130	13	0	1	0	93	3419
AR1(LLO)	3	463	219	0	0	0	0	0	0	13	8313	0	325	108	0	0	0	8	5067
AR2(LL)	3	53	7	0	17	0	0	23	0	1842	143	0	61	11	0	10	0	1125	87
AR2(SLO)	3	144	23	0	142	0	0	4	0	1933	223	0	102	16	0	0	0	1180	136
AR3(LL)	3	567	646	0	810	0	0	0	0	299	86	0	96	309	0	0	0	183	52
AR3(SLO)	3	603	1809	0	0	0	0	98	0	189	403	0	347	489	0	0	0	115	245
AR3(LLO)	3	814	2733	0	106	0	0	52	0	16	750	0	138	930	0	0	0	10	457
AR4(LL)	3	41	0	0	263	0	0	3825	0	204	0	0	22	0	0	1510	0	124	0
AR4(SLO)	3	87	21	0	302	0	0	5163	0	110	0	0	94	24	0	2503	0	67	0
AR5(LL)	3	45	1	0	154	78	0	53	0	1573	33	0	11	9	0	11	0	961	20
AR5(SLO)	3	275	151	0	68	0	0	0	0	1857	0	0	165	13	0	0	0	1134	0
AR6(LL)	3	33	22	0	145	0	0	0	0	360	2848	0	10	6	0	0	0	220	1736
AR6(SLO)	3	231	3	0	0	0	0	35	0	323	5965	0	97	46	0	0	0	197	3636
AR8(SLO)	3	2063	605	0	147	0	0	0	0	246	2000	0	309	238	0	0	0	150	1219
AR8(LLO)	3	7771	259	0	0	0	0	0	0	0	5050	0	519	75	0	0	0	0	3078
AR7(LL)	3	0	0	0	0	0	0	120	0	1500	698	0	0	0	0	22	0	916	426
AR7(SLO)	3	80	30	0	0	0	0	0	0	3522	561	0	81	33	0	0	0	2151	342
AR10(SLO)	3	1348	151	0	0	0	0	0	0	115	142	0	691	37	0	0	0	70	87
AR9(LL)	3	274	16	0	0	0	0	0	0	1375	0	0	252	1	0	0	0	840	0
AR9(SLO)	3	276	6	0	0	0	0	0	0	1489	359	0	246	38	0	0	0	910	219
AR12(SLO)	3	943	230	0	110	0	0	0	0	328	906	0	413	56	0	0	0	200	552
AR11(LL)	3	85	0	0	229	0	0	0	0	1813	162	0	12	0	0	0	0	1107	99
AR11(SLO)	3	305	50	0	0	0	0	0	0	2036	319	0	125	96	0	0	0	1243	195
AR14(SLO)	3	332	120	0	0	0	0	0	0	274	5775	0	312	73	0	0	0	167	3520
AR13(LL)	3	179	25	0	56	0	0	52	0	1589	0	0	68	7	0	5	0	971	0
AR13(SLO)	3	201	0	0	0	0	0	0	0	1736	44	0	25	0	0	0	0	1060	27
AR15(LL)	3	0	0	0	0	0	0	0	0	283	3148	0	0	0	0	0	0	173	1919
AR15(SLO)	3	333	14	0	0	0	0	0	0	583	3742	0	328	11	0	0	0	356	2281
AR18(LL)	3	0	0	0	0	0	0	100	0	1521	7	0	0	0	0	0	0	929	4
AR17(LL)	3	49	18	0	220	20	0	0	0	1439	2	0	103	13	0	0	0	879	1
AR16(LL)	3	93	0	0	0	0	0	0	0	122	2395	0	8	0	0	0	0	74	1460
AR16(SLO)	3	76	1	0	56	0	0	0	0	1061	5484	0	79	0	0	0	0	648	3343
AR19(LL)	3	0	0	0	1196	0	0	0	0	2432	556	0	0	0	0	0	0	1486	339
AR19(SLO)	3	212	14	0	0	0	0	0	0	2439	697	0	133	8	0	0	0	1489	425
AR20(LL)	3	21	8	0	114	0	0	481	0	566	748	0	9	26	0	256	0	346	456
AR21(LL)	3	378	251	0	706	32	0	415	0	512	802	0	216	151	0	163	0	313	489

## Sheet: Observed incomes - 1995-96
Table S1.4: Observed incomes and expenditures (1995 – based on BBS HIES1995/96)
		Income (BDT/month)											Expenditure (BDT/month)
Hhold-type ID	Season	Crop Agriculture	Crop Aquaculture	Livestock / Poultry	Labour Agriculture	Labour Aquaculture	Labour Animals	Fishing	Forest Goods	Cottage industry	Business	Remittance	Crop Agriculture	Crop Aquaculture	Livestock / Poultry	Fishing	Forest Goods	Cottage industry	Business
AR1(LL)	1	88	23	0	54	0	0	0	0	106	5344	0	70	37	0	0	0	65	3257
AR1(SLO)	1	129	14	0	0	6	0	40	0	144	8926	0	89	49	0	48	0	88	5440
AR1(LLO)	1	441	133	0	0	0	0	0	0	91	13285	0	216	98	0	0	0	56	8097
AR2(LL)	1	35	5	0	126	1	0	27	0	1710	170	0	40	8	0	85	0	1044	104
AR2(SLO)	1	141	31	0	88	0	0	1	0	2060	166	0	105	83	0	0	0	1258	101
AR3(LL)	1	213	700	0	136	69	0	161	0	206	1007	0	37	1602	0	88	0	126	614
AR3(SLO)	1	1760	1001	0	132	154	0	4	0	50	90	0	796	830	0	1	0	30	55
AR3(LLO)	1	734	1605	0	87	0	0	345	0	0	714	0	549	1408	0	237	0	0	435
AR4(LL)	1	113	11	0	0	0	0	4994	0	142	66	0	24	2	0	2111	0	87	40
AR4(SLO)	1	186	0	0	0	0	0	4204	0	61	0	0	46	0	0	2587	0	37	0
AR5(LL)	1	21	4	0	72	21	0	19	0	1396	0	0	28	9	0	1	0	853	0
AR5(SLO)	1	61	90	0	0	0	0	0	0	1446	398	0	76	41	0	0	0	883	243
AR6(LL)	1	75	8	0	100	0	0	0	0	1327	1228	0	54	19	0	0	0	810	749
AR6(SLO)	1	78	0	0	0	0	0	40	0	2237	1393	0	199	0	0	150	0	1366	849
AR8(SLO)	1	177	103	0	0	0	0	97	0	93	6624	0	145	233	0	0	0	57	4037
AR8(LLO)	1	584	172	0	0	0	0	0	0	0	7412	0	416	521	0	0	0	0	4518
AR7(LL)	1	0	0	0	57	0	0	88	0	446	4155	0	0	0	0	21	0	272	2532
AR7(SLO)	1	123	45	0	0	0	0	72	0	257	8104	0	119	111	0	352	0	157	4939
AR10(SLO)	1	3008	10	0	130	0	0	0	0	125	139	0	1252	11	0	0	0	76	85
AR9(LL)	1	779	56	0	551	0	0	145	0	226	24	0	742	0	0	0	0	138	14
AR9(SLO)	1	657	120	0	512	166	0	0	0	57	0	0	393	189	0	0	0	35	0
AR12(SLO)	1	1149	142	0	0	236	0	17	0	109	716	0	499	221	0	12	0	66	436
AR11(LL)	1	0	7	0	180	0	0	0	0	1465	362	0	0	22	0	0	0	895	221
AR11(SLO)	1	254	126	0	255	0	0	0	0	1927	133	0	115	148	0	0	0	1177	81
AR14(SLO)	1	1713	217	0	115	40	0	0	0	142	1900	0	742	97	0	0	0	86	1158
AR13(LL)	1	0	0	0	53	0	0	118	0	1120	166	0	0	0	0	276	0	684	101
AR13(SLO)	1	46	0	0	0	0	0	287	0	1856	0	0	21	0	0	42	0	1134	0
AR15(LL)	1	0	0	0	0	0	0	169	0	79	4143	0	0	0	0	30	0	48	2525
AR15(SLO)	1	660	22	0	0	0	0	0	0	414	8194	0	391	58	0	0	0	253	4994
AR18(LL)	1	0	0	0	2989	1959	0	26	0	106	0	0	0	0	0	3	0	65	0
AR17(LL)	1	106	0	0	4563	436	0	16	0	67	0	0	56	0	0	0	0	41	0
AR16(LL)	1	0	0	0	0	0	0	0	0	1593	0	0	0	0	0	0	0	973	0
AR16(SLO)	1	63	0	0	0	0	0	53	0	2345	713	0	110	0	0	6	0	1432	434
AR19(LL)	1	0	0	0	0	106	0	0	0	578	7043	0	0	0	0	0	0	353	4292
AR19(SLO)	1	113	0	0	0	0	0	0	0	277	5037	0	171	0	0	0	0	169	3070
AR20(LL)	1	0	81	0	1095	72	0	363	0	512	508	0	0	95	0	103	0	313	310
AR1(LL)	2	0	17	0	22	15	0	19	0	92	5676	0	0	41	0	1	0	56	3459
AR1(SLO)	2	35	36	0	110	0	0	47	0	93	9595	0	185	46	0	35	0	57	5848
AR1(LLO)	2	57	177	0	0	0	0	56	0	71	15582	0	895	222	0	5	0	43	9497
AR2(LL)	2	4	14	0	85	17	0	93	0	1511	269	0	65	18	0	82	0	923	164
AR2(SLO)	2	31	32	0	126	55	0	13	0	1811	87	0	136	32	0	2	0	1106	53
AR3(LL)	2	274	1282	0	878	0	0	254	0	305	540	0	115	790	0	17	0	186	329
AR3(SLO)	2	615	992	0	105	0	0	0	0	54	147	0	602	578	0	0	0	33	90
AR3(LLO)	2	158	2497	0	0	0	0	0	0	0	1093	0	245	1372	0	0	0	0	666
AR4(LL)	2	0	0	0	83	25	0	3489	0	28	39	0	0	0	0	2963	0	17	24
AR4(SLO)	2	0	28	0	0	0	0	5896	0	97	0	0	0	6	0	4658	0	60	0
AR5(LL)	2	0	0	0	3017	431	0	41	0	89	21	0	0	0	0	0	0	54	13
AR5(SLO)	2	61	50	0	3738	570	0	160	0	12	432	0	238	43	0	14	0	7	263
AR6(LL)	2	0	35	0	54	0	0	68	0	294	4102	0	0	24	0	30	0	179	2500
AR6(SLO)	2	0	56	0	0	0	0	146	0	519	11548	0	0	54	0	53	0	317	7038
AR8(SLO)	2	67	91	0	0	0	0	0	0	227	6258	0	859	371	0	0	0	138	3814
AR8(LLO)	2	548	88	0	0	0	0	0	0	0	9395	0	2311	732	0	0	0	0	5726
AR7(LL)	2	0	43	0	0	50	0	57	0	330	4584	0	0	16	0	1	0	202	2794
AR7(SLO)	2	0	11	0	0	0	0	0	0	484	7943	0	0	40	0	0	0	295	4841
AR10(SLO)	2	0	0	0	0	0	0	0	0	0	0	0	0	0	0	0	0	0	0
AR9(LL)	2	0	16	0	0	0	0	0	0	909	593	0	0	0	0	0	0	555	361
AR9(SLO)	2	13	18	0	0	0	0	48	0	1528	1030	0	257	54	0	4	0	933	628
AR12(SLO)	2	164	28	0	162	0	0	177	0	81	4614	0	975	70	0	318	0	50	2812
AR11(LL)	2	0	0	0	0	0	0	30	0	194	3834	0	0	0	0	0	0	119	2337
AR11(SLO)	2	0	115	0	0	0	0	54	0	129	5632	0	0	130	0	149	0	79	3433
AR14(SLO)	2	91	45	0	0	0	0	239	0	202	5948	0	339	86	0	0	0	124	3625
AR13(LL)	2	51	5	0	0	0	0	2382	0	264	0	0	404	5	0	4874	0	161	0
AR13(SLO)	2	0	0	0	0	0	0	2650	0	139	0	0	0	0	0	2478	0	85	0
AR15(LL)	2	0	0	0	161	0	0	105	0	1227	1254	0	0	0	0	135	0	749	764
AR15(SLO)	2	0	42	0	0	0	0	0	0	3783	797	0	0	43	0	0	0	2310	486
AR18(LL)	2	0	0	0	3584	471	0	114	0	37	0	0	0	0	0	9	0	23	0
AR17(LL)	2	0	2	0	0	0	0	0	0	1274	0	0	0	13	0	0	0	778	0
AR16(LL)	2	0	0	0	0	0	0	0	0	1618	633	0	0	0	0	0	0	988	386
AR16(SLO)	2	0	25	0	0	0	0	0	0	5705	1688	0	0	13	0	0	0	3484	1029
AR19(LL)	2	0	0	0	49	0	0	0	0	1668	789	0	0	0	0	0	0	1019	481
AR19(SLO)	2	0	0	0	0	78	0	74	0	2725	916	0	0	0	0	34	0	1664	558
AR20(LL)	2	0	77	0	516	173	0	380	0	422	1016	0	0	49	0	199	0	258	619
AR1(LL)	3	40	32	0	24	10	0	0	0	173	6075	0	80	20	0	0	0	105	3703
AR1(SLO)	3	275	19	0	95	0	0	7	0	148	10466	0	179	13	0	1	0	90	6379
AR1(LLO)	3	634	223	0	0	0	0	0	0	12	15509	0	445	110	0	0	0	7	9452
AR2(LL)	3	73	7	0	22	0	0	24	0	1783	266	0	83	11	0	11	0	1089	162
AR2(SLO)	3	198	23	0	181	0	0	4	0	1871	416	0	139	17	0	0	0	1143	254
AR3(LL)	3	776	658	0	1035	0	0	0	0	289	160	0	132	315	0	0	0	177	97
AR3(SLO)	3	826	1842	0	0	0	0	101	0	183	751	0	476	498	0	0	0	112	458
AR3(LLO)	3	1114	2783	0	136	0	0	54	0	16	1399	0	189	947	0	0	0	10	853
AR4(LL)	3	56	0	0	336	0	0	3965	0	197	0	0	30	0	0	1566	0	120	0
AR4(SLO)	3	119	21	0	386	0	0	5354	0	107	0	0	129	25	0	2595	0	65	0
AR5(LL)	3	62	1	0	197	86	0	55	0	1523	62	0	15	10	0	11	0	930	38
AR5(SLO)	3	376	154	0	87	0	0	0	0	1798	0	0	226	13	0	0	0	1098	0
AR6(LL)	3	46	23	0	185	0	0	0	0	349	5313	0	14	6	0	0	0	213	3238
AR6(SLO)	3	317	3	0	0	0	0	37	0	312	11129	0	132	47	0	0	0	191	6783
AR8(SLO)	3	2825	616	0	188	0	0	0	0	238	3732	0	424	242	0	0	0	145	2275
AR8(LLO)	3	10642	264	0	0	0	0	0	0	0	9421	0	711	76	0	0	0	0	5742
AR7(LL)	3	0	0	0	0	0	0	125	0	1453	1303	0	0	0	0	23	0	887	794
AR7(SLO)	3	110	31	0	0	0	0	0	0	3411	1046	0	110	33	0	0	0	2083	638
AR10(SLO)	3	1845	154	0	0	0	0	0	0	111	266	0	946	37	0	0	0	68	162
AR9(LL)	3	375	16	0	0	0	0	0	0	1331	0	0	345	1	0	0	0	813	0
AR9(SLO)	3	378	6	0	0	0	0	0	0	1442	670	0	336	39	0	0	0	881	408
AR12(SLO)	3	1291	235	0	141	0	0	0	0	317	1690	0	566	57	0	0	0	194	1030
AR11(LL)	3	116	0	0	292	0	0	0	0	1755	302	0	17	0	0	0	0	1072	184
AR11(SLO)	3	417	50	0	0	0	0	0	0	1971	596	0	171	98	0	0	0	1204	363
AR14(SLO)	3	455	122	0	0	0	0	0	0	265	10774	0	427	74	0	0	0	162	6567
AR13(LL)	3	245	26	0	72	0	0	54	0	1539	0	0	93	7	0	6	0	940	0
AR13(SLO)	3	276	0	0	0	0	0	0	0	1680	83	0	34	0	0	0	0	1026	51
AR15(LL)	3	0	0	0	0	0	0	0	0	274	5873	0	0	0	0	0	0	167	3579
AR15(SLO)	3	457	15	0	0	0	0	0	0	565	6982	0	449	11	0	0	0	345	4255
AR18(LL)	3	0	0	0	0	0	0	104	0	1473	13	0	0	0	0	0	0	900	8
AR17(LL)	3	67	18	0	281	22	0	0	0	1394	4	0	141	13	0	0	0	851	2
AR16(LL)	3	128	0	0	0	0	0	0	0	118	4468	0	11	0	0	0	0	72	2723
AR16(SLO)	3	104	1	0	72	0	0	0	0	1027	10232	0	109	0	0	0	0	627	6236
AR19(LL)	3	0	0	0	1528	0	0	0	0	2355	1038	0	0	0	0	0	0	1439	632
AR19(SLO)	3	291	14	0	0	0	0	0	0	2361	1301	0	183	8	0	0	0	1442	793
AR20(LL)	3	29	8	0	145	0	0	499	0	548	1395	0	12	26	0	266	0	335	850
AR21(LL)	3	378	251	0	706	32	0	415	0	512	802	0	216	151	0	163	0	313	489

## Sheet: Observed incomes - 2014
Table S1.4: Observed incomes and expenditures (2014 – based on ESPA Deltas’ household survey dataset)
		Income (BDT/month)											Expenditure (BDT/month)
Hhold-type ID	Season	Crop Agriculture	Crop Aquaculture	Livestock / Poultry	Labour Agriculture	Labour Aquaculture	Labour Animals	Fishing	Forest Goods	Cottage industry	Business	Remittance	Crop Agriculture	Crop Aquaculture	Livestock / Poultry	Fishing	Forest Goods	Cottage industry	Business
AR1(LL)	1	361	205	25	55	0	0	0	0	435	8047	1290	285	331	11	0	0	266	4904
AR1(SLO)	1	528	124	88	0	12	0	75	0	590	13440	2592	367	442	39	88	0	361	8192
AR1(LLO)	1	1809	1188	13	0	0	0	0	0	375	20003	406	887	871	22	0	0	229	12192
AR2(LL)	1	145	42	20	127	2	0	49	0	7018	257	366	162	68	5	157	0	4287	156
AR2(SLO)	1	580	281	68	89	0	5	2	0	8455	250	2349	431	744	8	1	0	5164	152
AR3(LL)	1	875	6250	405	138	141	0	297	0	846	1516	31	154	14300	0	163	0	517	924
AR3(SLO)	1	7229	8930	913	134	315	0	8	0	205	135	58	3267	7410	99	3	0	125	82
AR3(LLO)	1	3015	14329	573	88	0	0	638	0	0	1075	0	2256	12564	66	438	0	0	655
AR4(LL)	1	463	100	73	0	0	4	9234	0	583	100	106	97	15	4	3904	0	356	61
AR4(SLO)	1	763	0	0	0	0	0	7773	0	250	0	250	188	0	25	4784	0	153	0
AR5(LL)	1	88	39	0	73	43	0	35	0	5731	0	633	116	81	13	3	0	3501	0
AR5(SLO)	1	250	800	0	0	0	0	0	0	5933	600	450	312	363	7	0	0	3623	366
AR6(LL)	1	306	70	0	102	0	0	0	0	5445	1849	656	223	170	0	0	0	3326	1127
AR6(SLO)	1	322	0	25	0	0	0	74	0	9179	2097	2417	817	638	44	278	0	5606	1278
AR8(SLO)	1	728	917	21	0	0	0	179	0	381	9974	179	596	2083	23	0	0	233	6079
AR8(LLO)	1	2398	1534	143	0	0	0	0	0	0	11161	0	1707	4654	411	0	0	0	6802
AR7(LL)	1	0	0	17	58	0	0	163	0	1829	6256	250	0	0	0	38	0	1117	3813
AR7(SLO)	1	505	400	298	0	0	0	133	0	1053	12202	10700	490	994	0	650	0	643	7437
AR10(SLO)	1	12352	88	108	131	0	0	0	0	513	209	138	5139	94	94	0	0	313	127
AR9(LL)	1	3201	500	0	557	0	0	268	0	929	36	250	3046	0	0	0	0	567	22
AR9(SLO)	1	2699	1071	643	518	339	0	0	0	232	0	196	1613	1690	64	0	0	142	0
AR12(SLO)	1	4718	1266	990	0	481	0	31	0	445	1078	0	2049	1975	38	22	0	272	657
AR11(LL)	1	0	66	0	182	0	0	0	0	6011	545	909	0	195	16	0	0	3672	332
AR11(SLO)	1	1043	1125	10	258	0	0	0	0	7908	200	2463	472	1320	13	0	0	4830	122
AR14(SLO)	1	7034	1934	754	116	81	0	0	0	581	2860	235	3047	863	7	0	0	355	1743
AR13(LL)	1	0	0	147	54	0	0	219	0	4598	250	167	258	73	13	510	0	2808	152
AR13(SLO)	1	188	0	134	0	0	0	531	0	7619	0	219	88	63	38	78	0	4653	0
AR15(LL)	1	0	0	0	0	0	0	313	0	323	6238	1050	126	0	8	55	0	197	3802
AR15(SLO)	1	2712	200	0	0	0	0	0	0	1700	12338	3213	1606	518	63	0	0	1038	7520
AR18(LL)	1	0	0	26	3023	3995	0	48	0	437	0	183	617	0	77	6	0	267	0
AR17(LL)	1	435	0	46	4615	890	0	29	0	274	0	59	230	0	9	0	0	167	0
AR16(LL)	1	0	0	0	0	0	0	0	0	6538	0	63	0	0	6	0	0	3993	0
AR16(SLO)	1	260	0	0	0	0	0	98	0	9625	1073	1292	451	0	0	10	0	5879	654
AR19(LL)	1	0	0	108	0	217	0	0	0	2371	10604	1042	0	0	0	0	0	1448	6463
AR19(SLO)	1	464	0	16	0	0	0	0	0	1136	7584	1773	703	0	0	0	0	694	4622
AR20(LL)	1	0	725	439	1107	147	0	672	2400	2100	765	1787	0	851	43	190	1297	1283	466
AR1(LL)	2	0	154	23	23	30	0	35	0	376	8546	231	124	368	11	2	0	230	5209
AR1(SLO)	2	144	324	8	111	0	0	88	0	381	14448	1565	761	407	38	65	0	233	8806
AR1(LLO)	2	233	1583	0	0	0	0	104	0	292	23462	1349	3674	1984	1	8	0	178	14300
AR2(LL)	2	16	126	0	86	34	0	173	0	6202	405	357	268	163	6	152	0	3788	247
AR2(SLO)	2	128	284	0	128	113	0	24	0	7433	131	837	557	283	36	3	0	4540	80
AR3(LL)	2	1125	11438	0	888	0	0	469	0	1250	813	31	473	7050	16	31	0	763	495
AR3(SLO)	2	2523	8855	1174	106	0	0	0	0	224	222	145	2473	5156	92	0	0	137	135
AR3(LLO)	2	650	22283	0	0	0	0	0	0	0	1645	0	1004	12241	77	0	0	0	1003
AR4(LL)	2	0	0	0	84	50	0	6451	0	113	59	868	217	0	8	5479	0	69	36
AR4(SLO)	2	0	250	0	0	0	0	10901	0	400	0	650	661	56	45	8612	0	244	0
AR5(LL)	2	0	0	0	3051	878	0	76	0	364	31	250	170	4	39	0	0	223	19
AR5(SLO)	2	250	450	0	3780	1163	0	295	0	50	650	0	979	388	65	25	0	31	396
AR6(LL)	2	0	313	0	55	0	0	125	0	1205	6177	375	394	211	23	56	0	736	3765
AR6(SLO)	2	0	504	0	0	0	0	271	0	2129	17388	1611	1048	486	10	97	0	1300	10598
AR8(SLO)	2	275	810	106	0	0	0	0	0	930	9423	131	3529	3314	10	0	0	568	5743
AR8(LLO)	2	2250	786	357	0	0	0	0	0	0	14146	0	9488	6532	21	0	0	0	8622
AR7(LL)	2	0	385	0	0	102	0	106	0	1356	6902	683	0	146	0	2	0	828	4207
AR7(SLO)	2	0	100	0	0	0	0	0	0	1985	11960	3108	799	358	28	0	0	1212	7290
AR10(SLO)	2	0	0	0	0	0	0	0	0	0	0	0	3895	65	19	0	0	0	0
AR9(LL)	2	0	143	0	0	0	0	0	0	3732	893	3446	746	0	0	0	0	2280	544
AR9(SLO)	2	52	161	0	0	0	0	89	0	6271	1551	357	1056	480	6	7	0	3830	945
AR12(SLO)	2	672	250	86	164	0	0	328	0	333	6947	63	4004	623	28	588	0	203	4234
AR11(LL)	2	0	0	0	0	0	0	55	0	798	5773	427	196	0	0	0	0	487	3518
AR11(SLO)	2	0	1025	350	0	0	0	100	0	529	8480	2175	2505	1157	25	275	0	323	5168
AR14(SLO)	2	375	400	687	0	0	0	441	0	831	8956	735	1392	771	54	0	0	507	5459
AR13(LL)	2	208	42	0	0	0	0	4404	0	1083	0	63	1660	42	7	9012	0	662	0
AR13(SLO)	2	0	0	0	0	0	0	4900	0	572	0	0	1149	2363	4	4582	0	349	0
AR15(LL)	2	0	0	0	163	0	0	195	0	5035	1888	718	533	23	0	250	0	3075	1150
AR15(SLO)	2	0	375	0	0	0	0	0	0	15525	1200	2913	1319	380	0	0	0	9482	731
AR18(LL)	2	0	0	0	3625	962	0	212	0	154	0	408	112	0	0	17	0	94	0
AR17(LL)	2	0	15	0	0	0	0	0	0	5228	0	15	368	118	3	0	0	3193	0
AR16(LL)	2	0	0	0	0	0	0	0	0	6641	953	531	366	0	0	0	0	4056	581
AR16(SLO)	2	0	219	0	0	0	0	0	0	23413	2542	1125	1036	113	7	0	0	14300	1549
AR19(LL)	2	0	0	0	50	0	0	0	0	6846	1188	2854	0	0	0	0	0	4181	724
AR19(SLO)	2	0	0	0	0	159	0	136	0	11184	1380	2193	935	68	7	64	0	6831	841
AR20(LL)	2	0	684	0	522	353	0	703	1206	1734	1529	235	120	434	0	368	861	1059	932
AR1(LL)	3	163	288	3	24	20	0	0	0	709	9147	333	329	181	5	0	0	433	5575
AR1(SLO)	3	1127	170	0	96	0	0	13	0	606	15758	1242	734	120	20	2	0	370	9605
AR1(LLO)	3	2602	1994	0	0	0	0	0	0	50	23352	1146	1828	983	182	0	0	31	14233
AR2(LL)	3	299	64	0	22	0	52	45	0	7318	401	344	340	99	27	20	0	4470	244
AR2(SLO)	3	812	206	0	183	0	0	7	0	7680	627	447	572	148	9	0	0	4691	382
AR3(LL)	3	3188	5875	0	1047	0	0	0	0	1188	241	0	542	2810	0	0	0	725	147
AR3(SLO)	3	3391	16444	430	0	0	0	187	0	751	1131	58	1953	4445	181	0	0	458	689
AR3(LLO)	3	4575	24839	175	138	0	0	100	0	64	2106	0	778	8455	156	0	0	39	1284
AR4(LL)	3	230	0	0	339	0	0	7332	0	809	0	125	123	0	0	2895	0	494	0
AR4(SLO)	3	488	188	0	390	0	0	9899	0	438	0	403	530	220	0	4799	0	267	0
AR5(LL)	3	253	12	0	199	176	0	102	0	6251	94	305	61	85	21	20	0	3818	57
AR5(SLO)	3	1545	1375	0	88	0	0	0	0	7379	0	0	929	120	0	0	0	4507	0
AR6(LL)	3	188	203	0	188	0	125	0	0	1430	8000	313	56	55	16	0	0	874	4876
AR6(SLO)	3	1301	28	0	0	0	0	68	0	1282	16757	2472	543	418	0	0	0	783	10213
AR8(SLO)	3	11601	5500	67	190	0	0	0	0	976	5619	42	1739	2163	121	0	0	596	3425
AR8(LLO)	3	43696	2357	0	0	0	0	0	0	0	14186	0	2920	679	14	0	0	0	8646
AR7(LL)	3	0	0	0	0	0	0	231	0	5962	1962	1404	0	0	0	42	0	3641	1196
AR7(SLO)	3	450	275	0	0	0	0	0	0	13998	1575	1833	453	298	0	0	0	8550	960
AR10(SLO)	3	7577	1375	64	0	0	0	0	0	456	400	0	3885	335	74	0	0	279	244
AR9(LL)	3	1539	143	107	0	0	0	0	0	5464	0	125	1417	9	0	0	0	3338	0
AR9(SLO)	3	1554	54	0	0	0	0	0	0	5918	1009	286	1381	348	9	0	0	3615	615
AR12(SLO)	3	5300	2094	469	142	0	0	0	0	1302	2545	0	2322	505	64	0	0	795	1551
AR11(LL)	3	477	0	0	295	0	0	0	0	7203	455	1091	69	0	0	0	0	4400	277
AR11(SLO)	3	1713	450	0	0	0	0	0	0	8090	898	3175	703	873	250	0	0	4941	547
AR14(SLO)	3	1868	1088	0	0	0	0	0	0	1088	16222	419	1753	662	15	0	0	665	9887
AR13(LL)	3	1007	229	0	73	0	0	100	0	6315	0	125	383	63	29	10	0	3857	0
AR13(SLO)	3	1131	0	0	0	0	0	0	0	6897	125	0	139	0	0	0	0	4213	76
AR15(LL)	3	0	0	0	0	0	0	0	0	1125	8843	375	123	0	12	0	0	687	5389
AR15(SLO)	3	1875	130	0	0	0	0	0	0	2318	10513	2413	1843	103	0	0	0	1415	6407
AR18(LL)	3	0	0	0	0	0	0	192	0	6044	19	867	139	202	0	0	0	3692	12
AR17(LL)	3	274	162	0	284	44	0	0	0	5719	6	213	578	117	29	0	0	3493	4
AR16(LL)	3	525	0	0	0	0	0	0	0	484	6728	328	45	0	100	0	0	296	4101
AR16(SLO)	3	425	10	0	73	0	0	0	0	4215	15406	500	447	0	0	0	0	2574	9390
AR19(LL)	3	0	0	0	1546	0	0	0	0	9667	1563	1000	0	0	0	0	0	5904	952
AR19(SLO)	3	1193	125	0	0	0	0	0	0	9691	1959	1670	750	73	0	0	0	5919	1194
AR20(LL)	3	118	74	0	147	0	0	923	3515	2249	2100	2474	48	232	0	492	4364	1373	1280
AR21(LL)	3	378	251	0	706	32	0	415	0	512	802	0	216	151	0	163	0	313	489
