# Supplementary material for: Modelling household well-being and poverty trajectories: An application to coastal Bangladesh
Source: PLoS One. 2020 Sep 4;15(9):e0238621. doi: 10.1371/journal.pone.0238621 (PMC7473571; doi:10.1371/journal.pone.0238621)
Supplement: S4 File — (XLSX) [file pone.0238621.s004.xlsx]

## Sheet: README
Modelling household well-being and poverty trajectories: an application to coastal Bangladesh
Attila N. Lázár1*, Helen Adams2, W. Neil Adger3, Robert J. Nicholls4
1 Department of Geography and Environmental Science, University of Southampton, Southampton, United Kingdom
2 Department of Geography, King’s College London, Strand Campus, London, United Kingdom
3 Department of Geography, College of Life and Environmental Sciences, University of Exeter, Exeter, United Kingdom
4 Tyndall Centre for Climate Change Research, University of East Anglia, Norwich, United Kingdom
* Corresponding author:
Email: a.lazar@soton.ac.uk (ANL)

## Sheet: Fig1
Social-Ecological System (SES) classification of the unions in the year 2014
DIVISION	DISTNAME	THANAME	UNINAME	HEAP_ID	SES
Barisal	Barguna	Amtali	Amtali	1	Rainfed agriculture
Barisal	Barguna	Amtali	Amtali Paurashava	2	Irrigated agriculture
Barisal	Barguna	Amtali	Arpangashia	3	Rainfed agriculture
Barisal	Barguna	Amtali	Atharagashia	4	Rainfed agriculture
Barisal	Barguna	Amtali	Barabagi	5	Marine periphery
Barisal	Barguna	Amtali	Chowra	6	Rainfed agriculture
Barisal	Barguna	Amtali	Gulisakhali	7	Rainfed agriculture
Barisal	Barguna	Amtali	Haldia	8	Rainfed agriculture
Barisal	Barguna	Amtali	Karaibaria	9	Rainfed agriculture
Barisal	Barguna	Amtali	Kukua	10	Rainfed agriculture
Barisal	Barguna	Amtali	Pancha Koralia	11	Rainfed agriculture
Barisal	Barguna	Bamna	Bamna	12	Rainfed agriculture
Barisal	Barguna	Bamna	Bukabunia	13	Rainfed agriculture
Barisal	Barguna	Bamna	Dauatala	14	Rainfed agriculture
Barisal	Barguna	Bamna	Ramna	15	Rainfed agriculture
Barisal	Barguna	Barguna Sadar	Ayla Patakata	16	Rainfed agriculture
Barisal	Barguna	Barguna Sadar	Badarkhali	17	Rainfed agriculture
Barisal	Barguna	Barguna Sadar	Barguna	18	Rainfed agriculture
Barisal	Barguna	Barguna Sadar	Barguna Paurashava	19	Irrigated agriculture
Barisal	Barguna	Barguna Sadar	Burir Char	20	Rainfed agriculture
Barisal	Barguna	Barguna Sadar	Dhalua	21	Rainfed agriculture
Barisal	Barguna	Barguna Sadar	Gaurichanna	22	Rainfed agriculture
Barisal	Barguna	Barguna Sadar	Keorabunia	23	Rainfed agriculture
Barisal	Barguna	Barguna Sadar	M.baliatali	24	Marine periphery
Barisal	Barguna	Barguna Sadar	Naltona	25	Marine periphery
Barisal	Barguna	Barguna Sadar	Phuljhury	26	Rainfed agriculture
Barisal	Barguna	Betagi	Betagi	27	Rainfed agriculture
Barisal	Barguna	Betagi	Betagi	28	Rainfed agriculture
Barisal	Barguna	Betagi	Betagi Paurashava	29	Irrigated agriculture
Barisal	Barguna	Betagi	Bibichini	30	Rainfed agriculture
Barisal	Barguna	Betagi	Bura Mazumdar	31	Rainfed agriculture
Barisal	Barguna	Betagi	Hosnabad	32	Rainfed agriculture
Barisal	Barguna	Betagi	Kazirabad	33	Rainfed agriculture
Barisal	Barguna	Betagi	Mokamia	34	Rainfed agriculture
Barisal	Barguna	Betagi	Sarishamuri	35	Rainfed agriculture
Barisal	Barguna	Patharghata	Char Duanti	36	Sundarban dependent zone
Barisal	Barguna	Patharghata	Kakchira	37	Rainfed agriculture
Barisal	Barguna	Patharghata	Kalmegha	38	Rainfed agriculture
Barisal	Barguna	Patharghata	Kanthaltali	39	Sundarban dependent zone
Barisal	Barguna	Patharghata	Nachna Para	40	Rainfed agriculture
Barisal	Barguna	Patharghata	Patharghata	41	Marine periphery
Barisal	Barguna	Patharghata	Patharghata Paurashava	42	Rainfed agriculture
Barisal	Barguna	Patharghata	Raihanpur	43	Rainfed agriculture
Barisal	Barisal	Agailjhara	Bagdha	44	Irrigated agriculture
Barisal	Barisal	Agailjhara	Bakal	45	Irrigated agriculture
Barisal	Barisal	Agailjhara	Gaila	46	Irrigated agriculture
Barisal	Barisal	Agailjhara	Rajiher	47	Irrigated agriculture
Barisal	Barisal	Agailjhara	Ratnapur	48	Irrigated agriculture
Barisal	Barisal	Babuganj	Agarpur	49	Rainfed agriculture
Barisal	Barisal	Babuganj	Chandpasha	50	Rainfed agriculture
Barisal	Barisal	Babuganj	Dehergati	51	Rainfed agriculture
Barisal	Barisal	Babuganj	Kedarpur	52	Rainfed agriculture
Barisal	Barisal	Babuganj	Madhab Pasha	53	Irrigated agriculture
Barisal	Barisal	Babuganj	Rahmatpur	54	Rainfed agriculture
Barisal	Barisal	Bakerganj	Bakerganj Paurashava	55	Irrigated agriculture
Barisal	Barisal	Bakerganj	Bhar Pasha	56	Rainfed agriculture
Barisal	Barisal	Bakerganj	Char Amaddi	57	Rainfed agriculture
Barisal	Barisal	Bakerganj	Charadi	58	Rainfed agriculture
Barisal	Barisal	Bakerganj	Darial	59	Rainfed agriculture
Barisal	Barisal	Bakerganj	Dudhal	60	Rainfed agriculture
Barisal	Barisal	Bakerganj	Durga Pasha	61	Rainfed agriculture
Barisal	Barisal	Bakerganj	Faridpur	62	Rainfed agriculture
Barisal	Barisal	Bakerganj	Garuria	63	Rainfed agriculture
Barisal	Barisal	Bakerganj	Kabai	64	Rainfed agriculture
Barisal	Barisal	Bakerganj	Kalaskati	65	Rainfed agriculture
Barisal	Barisal	Bakerganj	Nalua	66	Rainfed agriculture
Barisal	Barisal	Bakerganj	Niamati	67	Rainfed agriculture
Barisal	Barisal	Bakerganj	Padri Shibpur	68	Rainfed agriculture
Barisal	Barisal	Bakerganj	Rangasree	69	Rainfed agriculture
Barisal	Barisal	Banari Para	Baisari	70	Irrigated agriculture
Barisal	Barisal	Banari Para	Banari Para Paurashava	71	Irrigated agriculture
Barisal	Barisal	Banari Para	Banaripara	72	Irrigated agriculture
Barisal	Barisal	Banari Para	Bisarkandi	73	Irrigated agriculture
Barisal	Barisal	Banari Para	Chakhar	74	Irrigated agriculture
Barisal	Barisal	Banari Para	Iluhar	75	Irrigated agriculture
Barisal	Barisal	Banari Para	Saidkati	76	Irrigated agriculture
Barisal	Barisal	Banari Para	Salia Bakpur	77	Irrigated agriculture
Barisal	Barisal	Banari Para	Udaykati	78	Irrigated agriculture
Barisal	Barisal	Barisal Sadar (kotwali)	Chandpura	79	Rainfed agriculture
Barisal	Barisal	Barisal Sadar (kotwali)	Chandra Mohan	80	Riverine / Charland
Barisal	Barisal	Barisal Sadar (kotwali)	Char Baria	81	Rainfed agriculture
Barisal	Barisal	Barisal Sadar (kotwali)	Char Kowa	82	Rainfed agriculture
Barisal	Barisal	Barisal Sadar (kotwali)	Char Monai	83	Riverine / Charland
Barisal	Barisal	Barisal Sadar (kotwali)	Char Monai	84	Riverine / Charland
Barisal	Barisal	Barisal Sadar (kotwali)	Jagua	85	Irrigated agriculture
Barisal	Barisal	Barisal Sadar (kotwali)	Kashipur	86	Rainfed agriculture
Barisal	Barisal	Barisal Sadar (kotwali)	Roy Pasha Karapur	87	Irrigated agriculture
Barisal	Barisal	Barisal Sadar (kotwali)	Shayestabad	88	Riverine / Charland
Barisal	Barisal	Barisal Sadar (kotwali)	Tungibaria	89	Rainfed agriculture
Barisal	Barisal	Barisal Sadar (kotwali)	Ward No-01	90	Urban settlement
Barisal	Barisal	Barisal Sadar (kotwali)	Ward No-02	91	Urban settlement
Barisal	Barisal	Barisal Sadar (kotwali)	Ward No-03	92	Urban settlement
Barisal	Barisal	Barisal Sadar (kotwali)	Ward No-04	93	Urban settlement
Barisal	Barisal	Barisal Sadar (kotwali)	Ward No-05	94	Urban settlement
Barisal	Barisal	Barisal Sadar (kotwali)	Ward No-06	95	Urban settlement
Barisal	Barisal	Barisal Sadar (kotwali)	Ward No-07	96	Urban settlement
Barisal	Barisal	Barisal Sadar (kotwali)	Ward No-08	97	Urban settlement
Barisal	Barisal	Barisal Sadar (kotwali)	Ward No-09	98	Urban settlement
Barisal	Barisal	Barisal Sadar (kotwali)	Ward No-10	99	Urban settlement
Barisal	Barisal	Barisal Sadar (kotwali)	Ward No-11	100	Urban settlement
Barisal	Barisal	Barisal Sadar (kotwali)	Ward No-12	101	Urban settlement
Barisal	Barisal	Barisal Sadar (kotwali)	Ward No-13	102	Urban settlement
Barisal	Barisal	Barisal Sadar (kotwali)	Ward No-14	103	Urban settlement
Barisal	Barisal	Barisal Sadar (kotwali)	Ward No-15	104	Urban settlement
Barisal	Barisal	Barisal Sadar (kotwali)	Ward No-16	105	Urban settlement
Barisal	Barisal	Barisal Sadar (kotwali)	Ward No-17	106	Urban settlement
Barisal	Barisal	Barisal Sadar (kotwali)	Ward No-18	107	Urban settlement
Barisal	Barisal	Barisal Sadar (kotwali)	Ward No-19	108	Urban settlement
Barisal	Barisal	Barisal Sadar (kotwali)	Ward No-20	109	Urban settlement
Barisal	Barisal	Barisal Sadar (kotwali)	Ward No-21	110	Urban settlement
Barisal	Barisal	Barisal Sadar (kotwali)	Ward No-22	111	Urban settlement
Barisal	Barisal	Barisal Sadar (kotwali)	Ward No-23	112	Urban settlement
Barisal	Barisal	Barisal Sadar (kotwali)	Ward No-24	113	Urban settlement
Barisal	Barisal	Barisal Sadar (kotwali)	Ward No-25	114	Urban settlement
Barisal	Barisal	Barisal Sadar (kotwali)	Ward No-26	115	Urban settlement
Barisal	Barisal	Barisal Sadar (kotwali)	Ward No-27	116	Urban settlement
Barisal	Barisal	Barisal Sadar (kotwali)	Ward No-28	117	Urban settlement
Barisal	Barisal	Barisal Sadar (kotwali)	Ward No-29	118	Urban settlement
Barisal	Barisal	Barisal Sadar (kotwali)	Ward No-30	119	Urban settlement
Barisal	Barisal	Gaurnadi	Barthi	120	Irrigated agriculture
Barisal	Barisal	Gaurnadi	Batajore	121	Irrigated agriculture
Barisal	Barisal	Gaurnadi	Chandshi	122	Irrigated agriculture
Barisal	Barisal	Gaurnadi	Gaurnadi Paurashava	123	Irrigated agriculture
Barisal	Barisal	Gaurnadi	Khanjapur	124	Irrigated agriculture
Barisal	Barisal	Gaurnadi	Mahilara	125	Irrigated agriculture
Barisal	Barisal	Gaurnadi	Nalchira	126	Irrigated agriculture
Barisal	Barisal	Gaurnadi	Sarikal	127	Rainfed agriculture
Barisal	Barisal	Hizla	Bara Jalia	128	Rainfed agriculture
Barisal	Barisal	Hizla	Dhulkhola	129	Riverine / Charland
Barisal	Barisal	Hizla	Guabaria	130	Rainfed agriculture
Barisal	Barisal	Hizla	Harinathpur	131	Riverine / Charland
Barisal	Barisal	Hizla	Hizla Gaurabdi	132	Riverine / Charland
Barisal	Barisal	Hizla	Memania	133	Riverine / Charland
Barisal	Barisal	Mehendiganj	Alimabad	134	Irrigated agriculture
Barisal	Barisal	Mehendiganj	Andhar Manik	135	Irrigated agriculture
Barisal	Barisal	Mehendiganj	Bhasan Char	136	Irrigated agriculture
Barisal	Barisal	Mehendiganj	Bhasan Char	137	Rainfed agriculture
Barisal	Barisal	Mehendiganj	Bidyanandapur	138	Irrigated agriculture
Barisal	Barisal	Mehendiganj	Chandpur	139	Irrigated agriculture
Barisal	Barisal	Mehendiganj	Char Ekkaria	140	Rainfed agriculture
Barisal	Barisal	Mehendiganj	Char Gopalpur	141	Irrigated agriculture
Barisal	Barisal	Mehendiganj	Dari Char Khajuria	142	Irrigated agriculture
Barisal	Barisal	Mehendiganj	Gobindapur	143	Marine periphery
Barisal	Barisal	Mehendiganj	Jangalia	144	Riverine / Charland
Barisal	Barisal	Mehendiganj	Lata	145	Irrigated agriculture
Barisal	Barisal	Mehendiganj	Mehendiganj	146	Irrigated agriculture
Barisal	Barisal	Mehendiganj	Mhendiganj Paurashava	147	Irrigated agriculture
Barisal	Barisal	Mehendiganj	Ulania	148	Irrigated agriculture
Barisal	Barisal	Muladi	Batamara	149	Irrigated agriculture
Barisal	Barisal	Muladi	Char Kalekhan	150	Rainfed agriculture
Barisal	Barisal	Muladi	Gachhua	151	Rainfed agriculture
Barisal	Barisal	Muladi	Kazir Char	152	Rainfed agriculture
Barisal	Barisal	Muladi	Muladi	153	Rainfed agriculture
Barisal	Barisal	Muladi	Muladi Paurashava	154	Irrigated agriculture
Barisal	Barisal	Muladi	Nazirpur	155	Rainfed agriculture
Barisal	Barisal	Muladi	Safipur	156	Rainfed agriculture
Barisal	Barisal	Wazirpur	Bamrail	157	Irrigated agriculture
Barisal	Barisal	Wazirpur	Bara Kotha	158	Irrigated agriculture
Barisal	Barisal	Wazirpur	Guthia	159	Irrigated agriculture
Barisal	Barisal	Wazirpur	Harta	160	Irrigated agriculture
Barisal	Barisal	Wazirpur	Jalla	161	Irrigated agriculture
Barisal	Barisal	Wazirpur	Otra	162	Irrigated agriculture
Barisal	Barisal	Wazirpur	Satla	163	Irrigated agriculture
Barisal	Barisal	Wazirpur	Shikarpur	164	Irrigated agriculture
Barisal	Barisal	Wazirpur	Sholak	165	Irrigated agriculture
Barisal	Bhola	Bhola Sadar	Alinagar	166	Rainfed agriculture
Barisal	Bhola	Bhola Sadar	Bapta	167	Irrigated agriculture
Barisal	Bhola	Bhola Sadar	Bhedaria	168	Riverine / Charland
Barisal	Bhola	Bhola Sadar	Bhelu Miah	169	Riverine / Charland
Barisal	Bhola	Bhola Sadar	Bhola Paurashava	170	Irrigated agriculture
Barisal	Bhola	Bhola Sadar	Char Samaia	171	Irrigated agriculture
Barisal	Bhola	Bhola Sadar	Char Shibpur	172	Rainfed agriculture
Barisal	Bhola	Bhola Sadar	Dakshin Dighaldi	173	Rainfed agriculture
Barisal	Bhola	Bhola Sadar	Dhania	174	Marine periphery
Barisal	Bhola	Bhola Sadar	Illisha	175	Marine periphery
Barisal	Bhola	Bhola Sadar	Kachia	176	Marine periphery
Barisal	Bhola	Bhola Sadar	Paschim Ilisha	177	Irrigated agriculture
Barisal	Bhola	Bhola Sadar	Rajapur	178	Marine periphery
Barisal	Bhola	Bhola Sadar	Uttar Dighaldi	179	Rainfed agriculture
Barisal	Bhola	Burhanuddin	Bara Manika	180	Irrigated agriculture
Barisal	Bhola	Burhanuddin	Burhanuddin Paurashava	181	Irrigated agriculture
Barisal	Bhola	Burhanuddin	Deula	182	Irrigated agriculture
Barisal	Bhola	Burhanuddin	Gangapur	183	Riverine / Charland
Barisal	Bhola	Burhanuddin	Hassan Nagar	184	Rainfed agriculture
Barisal	Bhola	Burhanuddin	Kachia	185	Irrigated agriculture
Barisal	Bhola	Burhanuddin	Kutba	186	Irrigated agriculture
Barisal	Bhola	Burhanuddin	Pakshia	187	Irrigated agriculture
Barisal	Bhola	Burhanuddin	Sachra	188	Riverine / Charland
Barisal	Bhola	Burhanuddin	Tabgi	189	Irrigated agriculture
Barisal	Bhola	Char Fasson	Aminabad	190	Irrigated agriculture
Barisal	Bhola	Char Fasson	Aslampur	191	Rainfed agriculture
Barisal	Bhola	Char Fasson	Char Fasson Paurashava	192	Irrigated agriculture
Barisal	Bhola	Char Fasson	Char Kalmi	193	Rainfed agriculture
Barisal	Bhola	Char Fasson	Char Kukri Mukri	194	Marine periphery
Barisal	Bhola	Char Fasson	Char Madras	195	Marine periphery
Barisal	Bhola	Char Fasson	Char Manika	196	Marine periphery
Barisal	Bhola	Char Fasson	Ewajpur	197	Irrigated agriculture
Barisal	Bhola	Char Fasson	Hazariganj	198	Marine periphery
Barisal	Bhola	Char Fasson	Jahanpur	199	Rainfed agriculture
Barisal	Bhola	Char Fasson	Jinnaghar	200	Irrigated agriculture
Barisal	Bhola	Char Fasson	Nilkamal	201	Rainfed agriculture
Barisal	Bhola	Char Fasson	Nurabad	202	Rainfed agriculture
Barisal	Bhola	Char Fasson	Osmanganj	203	Rainfed agriculture
Barisal	Bhola	Char Fasson	Rasul Pur	204	Irrigated agriculture
Barisal	Bhola	Daulat Khan	Bhabanipur	205	Marine periphery
Barisal	Bhola	Daulat Khan	Char Khalifa	206	Rainfed agriculture
Barisal	Bhola	Daulat Khan	Char Pata	207	Rainfed agriculture
Barisal	Bhola	Daulat Khan	Dakshin Joynagar	208	Irrigated agriculture
Barisal	Bhola	Daulat Khan	Daulatkhan Paurashava	209	Irrigated agriculture
Barisal	Bhola	Daulat Khan	Hajpur	210	Marine periphery
Barisal	Bhola	Daulat Khan	Madanpur	211	Marine periphery
Barisal	Bhola	Daulat Khan	Medua	212	Marine periphery
Barisal	Bhola	Daulat Khan	Saidpur	213	Irrigated agriculture
Barisal	Bhola	Daulat Khan	Uttar Joynagar	214	Rainfed agriculture
Barisal	Bhola	Lalmohan	Badarpur	215	Riverine / Charland
Barisal	Bhola	Lalmohan	Char Bhuta	216	Irrigated agriculture
Barisal	Bhola	Lalmohan	Dhali Gaurnagar	217	Rainfed agriculture
Barisal	Bhola	Lalmohan	Farazganj	218	Riverine / Charland
Barisal	Bhola	Lalmohan	Kalma	219	Irrigated agriculture
Barisal	Bhola	Lalmohan	Lalmohan	220	Irrigated agriculture
Barisal	Bhola	Lalmohan	Lalmohan Paurashava	221	Irrigated agriculture
Barisal	Bhola	Lalmohan	Lord Hardinje	222	Rainfed agriculture
Barisal	Bhola	Lalmohan	Paschim Char Umed	223	Irrigated agriculture
Barisal	Bhola	Lalmohan	Ramaganj	224	Rainfed agriculture
Barisal	Bhola	Manpura	Hajirhat	225	Marine periphery
Barisal	Bhola	Manpura	Manpura	226	Marine periphery
Barisal	Bhola	Manpura	Sakuchia	227	Marine periphery
Barisal	Bhola	Tazumuddin	Bara Malancha	228	Marine periphery
Barisal	Bhola	Tazumuddin	Chanchra	229	Marine periphery
Barisal	Bhola	Tazumuddin	Chandpur	230	Rainfed agriculture
Barisal	Bhola	Tazumuddin	Shambhupur	231	Irrigated agriculture
Barisal	Bhola	Tazumuddin	Sonapur	232	Marine periphery
Barisal	Jhalokati	Jhalokati Sadar	Basanda	233	Irrigated agriculture
Barisal	Jhalokati	Jhalokati Sadar	Binoykati	234	Irrigated agriculture
Barisal	Jhalokati	Jhalokati Sadar	Gabha Ramchandrapur	235	Irrigated agriculture
Barisal	Jhalokati	Jhalokati Sadar	Gabkhan Dhansiri	236	Rainfed agriculture
Barisal	Jhalokati	Jhalokati Sadar	Jhalokati Paurashava	237	Irrigated agriculture
Barisal	Jhalokati	Jhalokati Sadar	Keora	238	Irrigated agriculture
Barisal	Jhalokati	Jhalokati Sadar	Kirtipasha	239	Rainfed agriculture
Barisal	Jhalokati	Jhalokati Sadar	Nabagram	240	Irrigated agriculture
Barisal	Jhalokati	Jhalokati Sadar	Nathullabad	241	Irrigated agriculture
Barisal	Jhalokati	Jhalokati Sadar	Ponabalia	242	Rainfed agriculture
Barisal	Jhalokati	Jhalokati Sadar	Sekherhat	243	Rainfed agriculture
Barisal	Jhalokati	Kanthalia	Amua	244	Rainfed agriculture
Barisal	Jhalokati	Kanthalia	Awrabunia	245	Rainfed agriculture
Barisal	Jhalokati	Kanthalia	Chenchri Rampur	246	Rainfed agriculture
Barisal	Jhalokati	Kanthalia	Kanthalia	247	Rainfed agriculture
Barisal	Jhalokati	Kanthalia	Patikhalghaaata	248	Rainfed agriculture
Barisal	Jhalokati	Kanthalia	Saulajalia	249	Rainfed agriculture
Barisal	Jhalokati	Nalchity	Bharabpasha	250	Irrigated agriculture
Barisal	Jhalokati	Nalchity	Dapdapia	251	Rainfed agriculture
Barisal	Jhalokati	Nalchity	Kulkati	252	Rainfed agriculture
Barisal	Jhalokati	Nalchity	Kusanghal	253	Irrigated agriculture
Barisal	Jhalokati	Nalchity	Magar	254	Rainfed agriculture
Barisal	Jhalokati	Nalchity	Mollahat	255	Rainfed agriculture
Barisal	Jhalokati	Nalchity	Nachan Mohal	256	Rainfed agriculture
Barisal	Jhalokati	Nalchity	Nalchity Paurashava	257	Irrigated agriculture
Barisal	Jhalokati	Nalchity	Ranapasha	258	Rainfed agriculture
Barisal	Jhalokati	Nalchity	Siddhakati	259	Rainfed agriculture
Barisal	Jhalokati	Nalchity	Subidpur	260	Rainfed agriculture
Barisal	Jhalokati	Rajapur	Baraia	261	Rainfed agriculture
Barisal	Jhalokati	Rajapur	Galua	262	Rainfed agriculture
Barisal	Jhalokati	Rajapur	Mathbari	263	Rainfed agriculture
Barisal	Jhalokati	Rajapur	Rajapur	264	Rainfed agriculture
Barisal	Jhalokati	Rajapur	Saturia	265	Rainfed agriculture
Barisal	Jhalokati	Rajapur	Suktagarh	266	Rainfed agriculture
Barisal	Patuakhali	Bauphal	Adabaria	267	Rainfed agriculture
Barisal	Patuakhali	Bauphal	Baga	268	Rainfed agriculture
Barisal	Patuakhali	Bauphal	Bauphal	269	Rainfed agriculture
Barisal	Patuakhali	Bauphal	Bauphal Paurashava	270	Irrigated agriculture
Barisal	Patuakhali	Bauphal	Daspara	271	Rainfed agriculture
Barisal	Patuakhali	Bauphal	Dhulia	272	Rainfed agriculture
Barisal	Patuakhali	Bauphal	Kalaiya	273	Riverine / Charland
Barisal	Patuakhali	Bauphal	Kalisuri	274	Rainfed agriculture
Barisal	Patuakhali	Bauphal	Kanakdia	275	Rainfed agriculture
Barisal	Patuakhali	Bauphal	Kanchi Para	276	Rainfed agriculture
Barisal	Patuakhali	Bauphal	Keshabpur	277	Rainfed agriculture
Barisal	Patuakhali	Bauphal	Madanpura	278	Rainfed agriculture
Barisal	Patuakhali	Bauphal	Nazirpur	279	Riverine / Charland
Barisal	Patuakhali	Bauphal	Noamala	280	Rainfed agriculture
Barisal	Patuakhali	Bauphal	Surjyamani	281	Rainfed agriculture
Barisal	Patuakhali	Dashmina	Alipur	282	Rainfed agriculture
Barisal	Patuakhali	Dashmina	Bahrampur	283	Rainfed agriculture
Barisal	Patuakhali	Dashmina	Banshbaria	284	Riverine / Charland
Barisal	Patuakhali	Dashmina	Betagi Sankipura	285	Rainfed agriculture
Barisal	Patuakhali	Dashmina	Dashmina	286	Rainfed agriculture
Barisal	Patuakhali	Dashmina	Rangopaldi	287	Rainfed agriculture
Barisal	Patuakhali	Dumki	Angaria Union	288	Rainfed agriculture
Barisal	Patuakhali	Dumki	Lebukhali	289	Rainfed agriculture
Barisal	Patuakhali	Dumki	Muradia	290	Rainfed agriculture
Barisal	Patuakhali	Dumki	Pangashia	291	Rainfed agriculture
Barisal	Patuakhali	Galachipa	Amkhola	292	Rainfed agriculture
Barisal	Patuakhali	Galachipa	Bakulbaria	293	Rainfed agriculture
Barisal	Patuakhali	Galachipa	Bara Baisdia	294	Marine periphery
Barisal	Patuakhali	Galachipa	Chalitabunia	295	Irrigated agriculture
Barisal	Patuakhali	Galachipa	Char Biswas	296	Irrigated agriculture
Barisal	Patuakhali	Galachipa	Char Kajal	297	Rainfed agriculture
Barisal	Patuakhali	Galachipa	Char Montaz	298	Marine periphery
Barisal	Patuakhali	Galachipa	Chhota Baisdia	299	Rainfed agriculture
Barisal	Patuakhali	Galachipa	Chiknikandi	300	Rainfed agriculture
Barisal	Patuakhali	Galachipa	Dakua	301	Rainfed agriculture
Barisal	Patuakhali	Galachipa	Galachipa	302	Rainfed agriculture
Barisal	Patuakhali	Galachipa	Galachipa Paurashava	303	Irrigated agriculture
Barisal	Patuakhali	Galachipa	Gazalia	304	Rainfed agriculture
Barisal	Patuakhali	Galachipa	Golkhali	305	Rainfed agriculture
Barisal	Patuakhali	Galachipa	Kalyankalas	306	Rainfed agriculture
Barisal	Patuakhali	Galachipa	Panpatty	307	Rainfed agriculture
Barisal	Patuakhali	Galachipa	Rangabali	308	Rainfed agriculture
Barisal	Patuakhali	Galachipa	Ratandi Taltali	309	Rainfed agriculture
Barisal	Patuakhali	Kala Para	Chakamaiya	310	Rainfed agriculture
Barisal	Patuakhali	Kala Para	Dhankhali	311	Rainfed agriculture
Barisal	Patuakhali	Kala Para	Dhulasar	312	Marine periphery
Barisal	Patuakhali	Kala Para	Kalapara Paurashava	313	Irrigated agriculture
Barisal	Patuakhali	Kala Para	Khaprabhanga	314	Rainfed agriculture
Barisal	Patuakhali	Kala Para	Lalua	315	Rainfed agriculture
Barisal	Patuakhali	Kala Para	Lata Chapli	316	Marine periphery
Barisal	Patuakhali	Kala Para	Mithaganj	317	Rainfed agriculture
Barisal	Patuakhali	Kala Para	Nilganj	318	Rainfed agriculture
Barisal	Patuakhali	Kala Para	Tiakhali	319	Rainfed agriculture
Barisal	Patuakhali	Mirzaganj	Amragachhia	320	Rainfed agriculture
Barisal	Patuakhali	Mirzaganj	Deuli Subidkhali	321	Rainfed agriculture
Barisal	Patuakhali	Mirzaganj	Kakrabunia	322	Rainfed agriculture
Barisal	Patuakhali	Mirzaganj	Madhabkhali	323	Rainfed agriculture
Barisal	Patuakhali	Mirzaganj	Majidbari	324	Rainfed agriculture
Barisal	Patuakhali	Mirzaganj	Mirzaganj	325	Rainfed agriculture
Barisal	Patuakhali	Patuakhali Sadar	Auliapur	326	Rainfed agriculture
Barisal	Patuakhali	Patuakhali Sadar	Badarpur	327	Rainfed agriculture
Barisal	Patuakhali	Patuakhali Sadar	Bara Bighai	328	Rainfed agriculture
Barisal	Patuakhali	Patuakhali Sadar	Chhota Bighai	329	Rainfed agriculture
Barisal	Patuakhali	Patuakhali Sadar	Itabaria	330	Rainfed agriculture
Barisal	Patuakhali	Patuakhali Sadar	Jainkati	331	Rainfed agriculture
Barisal	Patuakhali	Patuakhali Sadar	Kalikapur	332	Rainfed agriculture
Barisal	Patuakhali	Patuakhali Sadar	Kamalapur	333	Rainfed agriculture
Barisal	Patuakhali	Patuakhali Sadar	Laukati	334	Rainfed agriculture
Barisal	Patuakhali	Patuakhali Sadar	Lohalia	335	Rainfed agriculture
Barisal	Patuakhali	Patuakhali Sadar	Madarbunia	336	Rainfed agriculture
Barisal	Patuakhali	Patuakhali Sadar	Marichbunia	337	Rainfed agriculture
Barisal	Patuakhali	Patuakhali Sadar	Patuakhali Paurashava	338	Irrigated agriculture
Barisal	Pirojpur	Bhandaria	Bhandaria	339	Rainfed agriculture
Barisal	Pirojpur	Bhandaria	Bhitabaria	340	Rainfed agriculture
Barisal	Pirojpur	Bhandaria	Dhaoa	341	Rainfed agriculture
Barisal	Pirojpur	Bhandaria	Gauripur	342	Rainfed agriculture
Barisal	Pirojpur	Bhandaria	Ikri	343	Rainfed agriculture
Barisal	Pirojpur	Bhandaria	Nudmulla	344	Rainfed agriculture
Barisal	Pirojpur	Bhandaria	Telikhali	345	Rainfed agriculture
Barisal	Pirojpur	Kawkhali	Amrajuri	346	Rainfed agriculture
Barisal	Pirojpur	Kawkhali	Chira Para Parsaturia	347	Rainfed agriculture
Barisal	Pirojpur	Kawkhali	Kawkhali	348	Rainfed agriculture
Barisal	Pirojpur	Kawkhali	Sayna Raghunathpur	349	Rainfed agriculture
Barisal	Pirojpur	Kawkhali	Shialkati	350	Rainfed agriculture
Barisal	Pirojpur	Mathbaria	Amragachhia	351	Rainfed agriculture
Barisal	Pirojpur	Mathbaria	Bara Machhua	352	Rainfed agriculture
Barisal	Pirojpur	Mathbaria	Betmore Rajpara	353	Rainfed agriculture
Barisal	Pirojpur	Mathbaria	Daudkhali	354	Rainfed agriculture
Barisal	Pirojpur	Mathbaria	Dhanisafa	355	Rainfed agriculture
Barisal	Pirojpur	Mathbaria	Gulishakhali	356	Rainfed agriculture
Barisal	Pirojpur	Mathbaria	Mathbaria	357	Rainfed agriculture
Barisal	Pirojpur	Mathbaria	Mathbaria Paurashava	358	Irrigated agriculture
Barisal	Pirojpur	Mathbaria	Mirukhali	359	Rainfed agriculture
Barisal	Pirojpur	Mathbaria	Sapleza	360	Sundarban dependent zone
Barisal	Pirojpur	Mathbaria	Tikikata	361	Rainfed agriculture
Barisal	Pirojpur	Mathbaria	Tushkhali	362	Rainfed agriculture
Barisal	Pirojpur	Nazirpur	Dirgha	363	Irrigated agriculture
Barisal	Pirojpur	Nazirpur	Malikhali	364	Irrigated agriculture
Barisal	Pirojpur	Nazirpur	Matibhanga	365	Irrigated agriculture
Barisal	Pirojpur	Nazirpur	Nazirpur	366	Irrigated agriculture
Barisal	Pirojpur	Nazirpur	Purba Deulbaridobra	367	Irrigated agriculture
Barisal	Pirojpur	Nazirpur	Sekhmatia	368	Irrigated agriculture
Barisal	Pirojpur	Nazirpur	Shankharikati	369	Irrigated agriculture
Barisal	Pirojpur	Nazirpur	Sreeramkati	370	Irrigated agriculture
Barisal	Pirojpur	Nesarabad (swarupkati)	Atghar Kuriana	371	Irrigated agriculture
Barisal	Pirojpur	Nesarabad (swarupkati)	Baldia	372	Irrigated agriculture
Barisal	Pirojpur	Nesarabad (swarupkati)	Daihari	373	Irrigated agriculture
Barisal	Pirojpur	Nesarabad (swarupkati)	Guarekha	374	Irrigated agriculture
Barisal	Pirojpur	Nesarabad (swarupkati)	Jalabari	375	Rainfed agriculture
Barisal	Pirojpur	Nesarabad (swarupkati)	Nesarabad (Swarupkati)	376	Irrigated agriculture
Barisal	Pirojpur	Nesarabad (swarupkati)	Samudaykati	377	Rainfed agriculture
Barisal	Pirojpur	Nesarabad (swarupkati)	Sarengkati	378	Irrigated agriculture
Barisal	Pirojpur	Nesarabad (swarupkati)	Sohagdal	379	Irrigated agriculture
Barisal	Pirojpur	Nesarabad (swarupkati)	Sutiakati	380	Irrigated agriculture
Barisal	Pirojpur	Nesarabad (swarupkati)	Swarupkati Paurashava	381	Irrigated agriculture
Barisal	Pirojpur	Pirojpur Sadar	Durgapur	382	Irrigated agriculture
Barisal	Pirojpur	Pirojpur Sadar	Kadamtala	383	Irrigated agriculture
Barisal	Pirojpur	Pirojpur Sadar	Kalakhali	384	Rainfed agriculture
Barisal	Pirojpur	Pirojpur Sadar	Pirojpur Paurashava	385	Irrigated agriculture
Barisal	Pirojpur	Pirojpur Sadar	Sariktala Dumritala	386	Rainfed agriculture
Barisal	Pirojpur	Pirojpur Sadar	Shankarpasha	387	Rainfed agriculture
Barisal	Pirojpur	Pirojpur Sadar	Sikdar Mallik	388	Irrigated agriculture
Barisal	Pirojpur	Pirojpur Sadar	Tona	389	Irrigated agriculture
Barisal	Pirojpur	Zianagar	Bali Para	390	Rainfed agriculture
Barisal	Pirojpur	Zianagar	Parerhat	391	Rainfed agriculture
Barisal	Pirojpur	Zianagar	Pattashi	392	Rainfed agriculture
Khulna	Bagerhat	Bagerhat Sadar	Bagerhat Paurashava	393	Rainfed agriculture
Khulna	Bagerhat	Bagerhat Sadar	Barai Para	394	Freshwater prawn aquaculture
Khulna	Bagerhat	Bagerhat Sadar	Bemarta	395	Rainfed agriculture
Khulna	Bagerhat	Bagerhat Sadar	Bishnupur	396	Freshwater prawn aquaculture
Khulna	Bagerhat	Bagerhat Sadar	Dema	397	Rainfed agriculture
Khulna	Bagerhat	Bagerhat Sadar	Gota Para	398	Freshwater prawn aquaculture
Khulna	Bagerhat	Bagerhat Sadar	Jatrapur	399	Rainfed agriculture
Khulna	Bagerhat	Bagerhat Sadar	Kara Para	400	Rainfed agriculture
Khulna	Bagerhat	Bagerhat Sadar	Khanpur	401	Rainfed agriculture
Khulna	Bagerhat	Bagerhat Sadar	Rakhalgachhi	402	Irrigated agriculture
Khulna	Bagerhat	Bagerhat Sadar	Shat Gambuj	403	Rainfed agriculture
Khulna	Bagerhat	Chitalmari	Bara Baria	404	Irrigated agriculture
Khulna	Bagerhat	Chitalmari	Char Baniari	405	Irrigated agriculture
Khulna	Bagerhat	Chitalmari	Chitalmari	406	Freshwater prawn aquaculture
Khulna	Bagerhat	Chitalmari	Hizla	407	Irrigated agriculture
Khulna	Bagerhat	Chitalmari	Kalatala	408	Irrigated agriculture
Khulna	Bagerhat	Chitalmari	Santoshpur	409	Irrigated agriculture
Khulna	Bagerhat	Chitalmari	Shibpur	410	Irrigated agriculture
Khulna	Bagerhat	Fakirhat	Bahirdia Mansa	411	Irrigated agriculture
Khulna	Bagerhat	Fakirhat	Betaga	412	Irrigated agriculture
Khulna	Bagerhat	Fakirhat	Fakirhat	413	Irrigated agriculture
Khulna	Bagerhat	Fakirhat	Lakhpur	414	Irrigated agriculture
Khulna	Bagerhat	Fakirhat	Mulghar	415	Freshwater prawn aquaculture
Khulna	Bagerhat	Fakirhat	Naldha Maubhog	416	Freshwater prawn aquaculture
Khulna	Bagerhat	Fakirhat	Piljanga	417	Irrigated agriculture
Khulna	Bagerhat	Fakirhat	Subhadia	418	Irrigated agriculture
Khulna	Bagerhat	Kachua	Badhal	419	Freshwater prawn aquaculture
Khulna	Bagerhat	Kachua	Dhopakhali	420	Rainfed agriculture
Khulna	Bagerhat	Kachua	Gazalia	421	Freshwater prawn aquaculture
Khulna	Bagerhat	Kachua	Gopalpur	422	Freshwater prawn aquaculture
Khulna	Bagerhat	Kachua	Kachua	423	Freshwater prawn aquaculture
Khulna	Bagerhat	Kachua	Maghia	424	Rainfed agriculture
Khulna	Bagerhat	Kachua	Rari Para	425	Freshwater prawn aquaculture
Khulna	Bagerhat	Mollahat	Atjuri	426	Freshwater prawn aquaculture
Khulna	Bagerhat	Mollahat	Chunkhola	427	Freshwater prawn aquaculture
Khulna	Bagerhat	Mollahat	Gangni	428	Freshwater prawn aquaculture
Khulna	Bagerhat	Mollahat	Gaola	429	Freshwater prawn aquaculture
Khulna	Bagerhat	Mollahat	Kodalia	430	Freshwater prawn aquaculture
Khulna	Bagerhat	Mollahat	Kulia	431	Freshwater prawn aquaculture
Khulna	Bagerhat	Mollahat	Udaypur	432	Freshwater prawn aquaculture
Khulna	Bagerhat	Mongla	Burirdanga	433	Saltwater shrimp aquaculture
Khulna	Bagerhat	Mongla	Chandpi	434	Sundarban dependent zone
Khulna	Bagerhat	Mongla	Chila	435	Sundarban dependent zone
Khulna	Bagerhat	Mongla	Mithakhali	436	Saltwater shrimp aquaculture
Khulna	Bagerhat	Mongla	Mongla Port Paurashava	437	Freshwater prawn aquaculture
Khulna	Bagerhat	Mongla	Sundarban	438	Sundarban dependent zone
Khulna	Bagerhat	Mongla	Suniltala	439	Saltwater shrimp aquaculture
Khulna	Bagerhat	Morrelganj	Baharbunia	440	Saltwater shrimp aquaculture
Khulna	Bagerhat	Morrelganj	Balaibunia	441	Rainfed agriculture
Khulna	Bagerhat	Morrelganj	Banagram	442	Rainfed agriculture
Khulna	Bagerhat	Morrelganj	Baraikhali	443	Rainfed agriculture
Khulna	Bagerhat	Morrelganj	Chingrakhali	444	Rainfed agriculture
Khulna	Bagerhat	Morrelganj	Daibagnyahati	445	Rainfed agriculture
Khulna	Bagerhat	Morrelganj	Hogla Pasha	446	Rainfed agriculture
Khulna	Bagerhat	Morrelganj	Hoglabunia	447	Rainfed agriculture
Khulna	Bagerhat	Morrelganj	Jiudhara	448	Saltwater shrimp aquaculture
Khulna	Bagerhat	Morrelganj	Khuolia	449	Rainfed agriculture
Khulna	Bagerhat	Morrelganj	Morrelganj	450	Rainfed agriculture
Khulna	Bagerhat	Morrelganj	Morrelganj Paurashava	451	Rainfed agriculture
Khulna	Bagerhat	Morrelganj	Nishanbaria	452	Sundarban dependent zone
Khulna	Bagerhat	Morrelganj	Panchakaran	453	Rainfed agriculture
Khulna	Bagerhat	Morrelganj	Putikhali	454	Rainfed agriculture
Khulna	Bagerhat	Morrelganj	Ramchandrapur	455	Rainfed agriculture
Khulna	Bagerhat	Morrelganj	Teligati	456	Rainfed agriculture
Khulna	Bagerhat	Rampal	Baintala	457	Freshwater prawn aquaculture
Khulna	Bagerhat	Rampal	Banshtali	458	Saltwater shrimp aquaculture
Khulna	Bagerhat	Rampal	Bhojpatia	459	Saltwater shrimp aquaculture
Khulna	Bagerhat	Rampal	Gaurambha	460	Saltwater shrimp aquaculture
Khulna	Bagerhat	Rampal	Hurka	461	Saltwater shrimp aquaculture
Khulna	Bagerhat	Rampal	Malliker Ber	462	Rainfed agriculture
Khulna	Bagerhat	Rampal	Perikhali	463	Saltwater shrimp aquaculture
Khulna	Bagerhat	Rampal	Rajnagar	464	Saltwater shrimp aquaculture
Khulna	Bagerhat	Rampal	Rampal	465	Saltwater shrimp aquaculture
Khulna	Bagerhat	Rampal	Ujalkur	466	Freshwater prawn aquaculture
Khulna	Bagerhat	Sarankhola	Dakshin Khali Union	467	Sundarban dependent zone
Khulna	Bagerhat	Sarankhola	Dhansagar	468	Sundarban dependent zone
Khulna	Bagerhat	Sarankhola	Khontakata	469	Rainfed agriculture
Khulna	Bagerhat	Sarankhola	Royenda	470	Sundarban dependent zone
Khulna	Khulna	Batiaghata	Amirpur	471	Irrigated agriculture
Khulna	Khulna	Batiaghata	Baliadanga	472	Irrigated agriculture
Khulna	Khulna	Batiaghata	Batiaghata	473	Irrigated agriculture
Khulna	Khulna	Batiaghata	Bhanderkote	474	Irrigated agriculture
Khulna	Khulna	Batiaghata	Gangarampur	475	Rainfed agriculture
Khulna	Khulna	Batiaghata	Jalma	476	Irrigated agriculture
Khulna	Khulna	Batiaghata	Surkhali	477	Irrigated agriculture
Khulna	Khulna	Dacope	Bajua	478	Rainfed agriculture
Khulna	Khulna	Dacope	Banishanta	479	Sundarban dependent zone
Khulna	Khulna	Dacope	Chalna Paurashava	480	Irrigated agriculture
Khulna	Khulna	Dacope	Dacope	481	Rainfed agriculture
Khulna	Khulna	Dacope	Kailasganj	482	Sundarban dependent zone
Khulna	Khulna	Dacope	Kamarkhola	483	Rainfed agriculture
Khulna	Khulna	Dacope	Laudubi	484	Sundarban dependent zone
Khulna	Khulna	Dacope	Pankhali	485	Rainfed agriculture
Khulna	Khulna	Dacope	Sutarkhali	486	Sundarban dependent zone
Khulna	Khulna	Dacope	Tildanga	487	Irrigated agriculture
Khulna	Khulna	Daulatpur	Aranghata	488	Urban settlement
Khulna	Khulna	Daulatpur	Ward No-01	489	Urban settlement
Khulna	Khulna	Daulatpur	Ward No-02 (part)	490	Urban settlement
Khulna	Khulna	Daulatpur	Ward No-03	491	Urban settlement
Khulna	Khulna	Daulatpur	Ward No-04	492	Urban settlement
Khulna	Khulna	Daulatpur	Ward No-05	493	Urban settlement
Khulna	Khulna	Daulatpur	Ward No-06	494	Urban settlement
Khulna	Khulna	Dighalia	Barakpur	495	Irrigated agriculture
Khulna	Khulna	Dighalia	Dighalia	496	Irrigated agriculture
Khulna	Khulna	Dighalia	Gazir Hat	497	Irrigated agriculture
Khulna	Khulna	Dighalia	Senhati	498	Irrigated agriculture
Khulna	Khulna	Dumuria	Atlia	499	Rainfed agriculture
Khulna	Khulna	Dumuria	Bhandar Para	500	Rainfed agriculture
Khulna	Khulna	Dumuria	Dhamalia	501	Rainfed agriculture
Khulna	Khulna	Dumuria	Dumuria	502	Rainfed agriculture
Khulna	Khulna	Dumuria	Gutudia	503	Rainfed agriculture
Khulna	Khulna	Dumuria	Kharnia	504	Rainfed agriculture
Khulna	Khulna	Dumuria	Maguraghona	505	Rainfed agriculture
Khulna	Khulna	Dumuria	Magurkhali	506	Rainfed agriculture
Khulna	Khulna	Dumuria	Raghunathpur	507	Rainfed agriculture
Khulna	Khulna	Dumuria	Rangpur	508	Rainfed agriculture
Khulna	Khulna	Dumuria	Rudaghara	509	Rainfed agriculture
Khulna	Khulna	Dumuria	Sahas	510	Rainfed agriculture
Khulna	Khulna	Dumuria	Sarappur	511	Rainfed agriculture
Khulna	Khulna	Dumuria	Sobhana	512	Rainfed agriculture
Khulna	Khulna	Khalishpur	Ward No-07	513	Urban settlement
Khulna	Khulna	Khalishpur	Ward No-08	514	Urban settlement
Khulna	Khulna	Khalishpur	Ward No-09	515	Urban settlement
Khulna	Khulna	Khalishpur	Ward No-10	516	Urban settlement
Khulna	Khulna	Khalishpur	Ward No-11	517	Urban settlement
Khulna	Khulna	Khalishpur	Ward No-12	518	Urban settlement
Khulna	Khulna	Khalishpur	Ward No-13	519	Urban settlement
Khulna	Khulna	Khalishpur	Ward No-14	520	Urban settlement
Khulna	Khulna	Khalishpur	Ward No-15	521	Urban settlement
Khulna	Khulna	Khalishpur	Ward No-16 (part)	522	Urban settlement
Khulna	Khulna	Khan Jahan Ali	Jugipole	523	Urban settlement
Khulna	Khulna	Khan Jahan Ali	Ward No-02 (part)	524	Urban settlement
Khulna	Khulna	Khulna Sadar	Ward No-21	525	Urban settlement
Khulna	Khulna	Khulna Sadar	Ward No-22	526	Urban settlement
Khulna	Khulna	Khulna Sadar	Ward No-23	527	Urban settlement
Khulna	Khulna	Khulna Sadar	Ward No-24	528	Urban settlement
Khulna	Khulna	Khulna Sadar	Ward No-27	529	Urban settlement
Khulna	Khulna	Khulna Sadar	Ward No-28	530	Urban settlement
Khulna	Khulna	Khulna Sadar	Ward No-29	531	Urban settlement
Khulna	Khulna	Khulna Sadar	Ward No-30	532	Urban settlement
Khulna	Khulna	Khulna Sadar	Ward No-31	533	Urban settlement
Khulna	Khulna	Koyra	Amadi	534	Rainfed agriculture
Khulna	Khulna	Koyra	Bagali	535	Irrigated agriculture
Khulna	Khulna	Koyra	Dakshin Bedkashi	536	Sundarban dependent zone
Khulna	Khulna	Koyra	Koyra	537	Sundarban dependent zone
Khulna	Khulna	Koyra	Maharajpur	538	Sundarban dependent zone
Khulna	Khulna	Koyra	Maheshwaripur	539	Sundarban dependent zone
Khulna	Khulna	Koyra	Uttar Bedkashi	540	Sundarban dependent zone
Khulna	Khulna	Paikgachha	Chandkhali	541	Saltwater shrimp aquaculture
Khulna	Khulna	Paikgachha	Deluti	542	Irrigated agriculture
Khulna	Khulna	Paikgachha	Gadaipur	543	Saltwater shrimp aquaculture
Khulna	Khulna	Paikgachha	Garuikhali	544	Irrigated agriculture
Khulna	Khulna	Paikgachha	Haridhali	545	Irrigated agriculture
Khulna	Khulna	Paikgachha	Kapilmuni	546	Saltwater shrimp aquaculture
Khulna	Khulna	Paikgachha	Laskar	547	Saltwater shrimp aquaculture
Khulna	Khulna	Paikgachha	Lata	548	Saltwater shrimp aquaculture
Khulna	Khulna	Paikgachha	Paikgachha Paurashava	549	Irrigated agriculture
Khulna	Khulna	Paikgachha	Raruli	550	Irrigated agriculture
Khulna	Khulna	Paikgachha	Sholadana	551	Saltwater shrimp aquaculture
Khulna	Khulna	Phultala	Atra Gilatala	552	Irrigated agriculture
Khulna	Khulna	Phultala	Damodar	553	Irrigated agriculture
Khulna	Khulna	Phultala	Jamira	554	Irrigated agriculture
Khulna	Khulna	Phultala	Phultala	555	Irrigated agriculture
Khulna	Khulna	Rupsa	Aijganti	556	Irrigated agriculture
Khulna	Khulna	Rupsa	Ghatbhogh	557	Irrigated agriculture
Khulna	Khulna	Rupsa	Naihati	558	Irrigated agriculture
Khulna	Khulna	Rupsa	Sreefaltala	559	Irrigated agriculture
Khulna	Khulna	Rupsa	T. S. Bahirdia	560	Irrigated agriculture
Khulna	Khulna	Sonadanga	Ward No-16 (part)	561	Urban settlement
Khulna	Khulna	Sonadanga	Ward No-17	562	Urban settlement
Khulna	Khulna	Sonadanga	Ward No-18	563	Urban settlement
Khulna	Khulna	Sonadanga	Ward No-19	564	Urban settlement
Khulna	Khulna	Sonadanga	Ward No-20	565	Urban settlement
Khulna	Khulna	Sonadanga	Ward No-25	566	Urban settlement
Khulna	Khulna	Sonadanga	Ward No-26	567	Urban settlement
Khulna	Khulna	Terokhada	Ajugara	568	Irrigated agriculture
Khulna	Khulna	Terokhada	Barasat	569	Irrigated agriculture
Khulna	Khulna	Terokhada	Madhupur	570	Irrigated agriculture
Khulna	Khulna	Terokhada	Sachiadah	571	Irrigated agriculture
Khulna	Khulna	Terokhada	Sagladah	572	Irrigated agriculture
Khulna	Khulna	Terokhada	Terokhada	573	Irrigated agriculture
Khulna	Satkhira	Assasuni	Anulia	574	Rainfed agriculture
Khulna	Satkhira	Assasuni	Assasuni	575	Saltwater shrimp aquaculture
Khulna	Satkhira	Assasuni	Baradal	576	Rainfed agriculture
Khulna	Satkhira	Assasuni	Budhhata	577	Rainfed agriculture
Khulna	Satkhira	Assasuni	Durgapur	578	Rainfed agriculture
Khulna	Satkhira	Assasuni	Kadakati	579	Saltwater shrimp aquaculture
Khulna	Satkhira	Assasuni	Khajra	580	Rainfed agriculture
Khulna	Satkhira	Assasuni	Kulla	581	Rainfed agriculture
Khulna	Satkhira	Assasuni	Pratap Nagar	582	Rainfed agriculture
Khulna	Satkhira	Assasuni	Sobhnali	583	Saltwater shrimp aquaculture
Khulna	Satkhira	Assasuni	Sreeula	584	Saltwater shrimp aquaculture
Khulna	Satkhira	Debhata	Debhata	585	Saltwater shrimp aquaculture
Khulna	Satkhira	Debhata	Kulia	586	Saltwater shrimp aquaculture
Khulna	Satkhira	Debhata	Noapara	587	Saltwater shrimp aquaculture
Khulna	Satkhira	Debhata	Parulia	588	Saltwater shrimp aquaculture
Khulna	Satkhira	Debhata	Sakhipur	589	Saltwater shrimp aquaculture
Khulna	Satkhira	Kalaroa	Chandanpur	590	Irrigated agriculture
Khulna	Satkhira	Kalaroa	Diara	591	Irrigated agriculture
Khulna	Satkhira	Kalaroa	Helatala	592	Irrigated agriculture
Khulna	Satkhira	Kalaroa	Jallabad	593	Irrigated agriculture
Khulna	Satkhira	Kalaroa	Jogikhali	594	Irrigated agriculture
Khulna	Satkhira	Kalaroa	Joynagar	595	Irrigated agriculture
Khulna	Satkhira	Kalaroa	Kaila	596	Irrigated agriculture
Khulna	Satkhira	Kalaroa	Kalaroa Paurashava	597	Irrigated agriculture
Khulna	Satkhira	Kalaroa	Keragachhi	598	Irrigated agriculture
Khulna	Satkhira	Kalaroa	Keralkata	599	Irrigated agriculture
Khulna	Satkhira	Kalaroa	Kushadanga	600	Irrigated agriculture
Khulna	Satkhira	Kalaroa	Nangalthara	601	Irrigated agriculture
Khulna	Satkhira	Kalaroa	Sonabaria	602	Irrigated agriculture
Khulna	Satkhira	Kaliganj	Bhara Simla	603	Irrigated agriculture
Khulna	Satkhira	Kaliganj	Bishnupur	604	Irrigated agriculture
Khulna	Satkhira	Kaliganj	Champaphul	605	Saltwater shrimp aquaculture
Khulna	Satkhira	Kaliganj	Dakshin Sreepur	606	Saltwater shrimp aquaculture
Khulna	Satkhira	Kaliganj	Dhalbaria	607	Irrigated agriculture
Khulna	Satkhira	Kaliganj	Krishnanagar	608	Irrigated agriculture
Khulna	Satkhira	Kaliganj	Kushlia	609	Irrigated agriculture
Khulna	Satkhira	Kaliganj	Mathureshpur	610	Irrigated agriculture
Khulna	Satkhira	Kaliganj	Mautala	611	Irrigated agriculture
Khulna	Satkhira	Kaliganj	Nalta	612	Saltwater shrimp aquaculture
Khulna	Satkhira	Kaliganj	Ratanpur	613	Irrigated agriculture
Khulna	Satkhira	Kaliganj	Tarali	614	Saltwater shrimp aquaculture
Khulna	Satkhira	Satkhira Sadar	Agardari	615	Irrigated agriculture
Khulna	Satkhira	Satkhira Sadar	Alipur	616	Irrigated agriculture
Khulna	Satkhira	Satkhira Sadar	Baikari	617	Irrigated agriculture
Khulna	Satkhira	Satkhira Sadar	Balli	618	Irrigated agriculture
Khulna	Satkhira	Satkhira Sadar	Banshdaha	619	Irrigated agriculture
Khulna	Satkhira	Satkhira Sadar	Bhomra	620	Irrigated agriculture
Khulna	Satkhira	Satkhira Sadar	Brahma Rajpur	621	Irrigated agriculture
Khulna	Satkhira	Satkhira Sadar	Dhulihar	622	Irrigated agriculture
Khulna	Satkhira	Satkhira Sadar	Fingri	623	Irrigated agriculture
Khulna	Satkhira	Satkhira Sadar	Ghona	624	Irrigated agriculture
Khulna	Satkhira	Satkhira Sadar	Jhaudanga	625	Irrigated agriculture
Khulna	Satkhira	Satkhira Sadar	Kuskhali	626	Irrigated agriculture
Khulna	Satkhira	Satkhira Sadar	Labsa	627	Irrigated agriculture
Khulna	Satkhira	Satkhira Sadar	Satkhira Paurashava	628	Irrigated agriculture
Khulna	Satkhira	Satkhira Sadar	Shibpur	629	Irrigated agriculture
Khulna	Satkhira	Shyamnagar	Atulia	630	Rainfed agriculture
Khulna	Satkhira	Shyamnagar	Bhurulia	631	Rainfed agriculture
Khulna	Satkhira	Shyamnagar	Buri Goalini	632	Sundarban dependent zone
Khulna	Satkhira	Shyamnagar	Gabura	633	Sundarban dependent zone
Khulna	Satkhira	Shyamnagar	Ishwaripur	634	Rainfed agriculture
Khulna	Satkhira	Shyamnagar	Kaikhali	635	Sundarban dependent zone
Khulna	Satkhira	Shyamnagar	Kashimari	636	Rainfed agriculture
Khulna	Satkhira	Shyamnagar	Munshiganj	637	Sundarban dependent zone
Khulna	Satkhira	Shyamnagar	Nurnagar	638	Rainfed agriculture
Khulna	Satkhira	Shyamnagar	Padma Pukur	639	Saltwater shrimp aquaculture
Khulna	Satkhira	Shyamnagar	Ramjan Nagar	640	Sundarban dependent zone
Khulna	Satkhira	Shyamnagar	Shyamnagar	641	Rainfed agriculture
Khulna	Satkhira	Tala	Dhandia	642	Irrigated agriculture
Khulna	Satkhira	Tala	Islamkati	643	Irrigated agriculture
Khulna	Satkhira	Tala	Jalalpur	644	Irrigated agriculture
Khulna	Satkhira	Tala	Khalilnagar	645	Irrigated agriculture
Khulna	Satkhira	Tala	Khalishkhali	646	Irrigated agriculture
Khulna	Satkhira	Tala	Khesra	647	Irrigated agriculture
Khulna	Satkhira	Tala	Kumira	648	Irrigated agriculture
Khulna	Satkhira	Tala	Magura	649	Irrigated agriculture
Khulna	Satkhira	Tala	Nagarghata	650	Irrigated agriculture
Khulna	Satkhira	Tala	Sarulia	651	Irrigated agriculture
Khulna	Satkhira	Tala	Tala	652	Irrigated agriculture
Khulna	Satkhira	Tala	Tentulia	653	Irrigated agriculture

## Sheet: Fig2 & Fig5 & FigS2.1
Livelihood income (BDT/month)
ArchetypeID	Livelihood type	2010-01-01	2010-02-01	2010-03-01	2010-04-01	2010-05-01	2010-06-01	2010-07-01	2010-08-01	2010-09-01	2010-10-01	2010-11-01	2010-12-01	2011-01-01	2011-02-01	2011-03-01	2011-04-01	2011-05-01	2011-06-01	2011-07-01	2011-08-01	2011-09-01	2011-10-01	2011-11-01	2011-12-01	2012-01-01	2012-02-01	2012-03-01	2012-04-01	2012-05-01	2012-06-01	2012-07-01	2012-08-01	2012-09-01	2012-10-01	2012-11-01	2012-12-01
AR1(LL)	Farming	351.28	470.214	470.214	470.214	470.214	125.159	125.159	125.159	125.159	371.213	371.213	371.213	371.213	494.144	494.144	494.144	494.144	132.364	132.364	132.364	132.364	391.146	391.146	391.146	391.146	518.074	518.074	518.074	518.074	139.589	139.589	139.589	139.589	411.134	411.134	411.134
AR1(LL)	FarmLabour	3598.11	3617.18	3788.82	1646.48	3261.18	1621.05	3585.39	3598.11	3629.89	3515.46	3718.89	3750.68	4511.91	4535.86	4759.46	2052.32	4064.71	2020.38	4503.92	4519.89	8728.34	7714.16	4671.62	4703.56	4485.81	4509.58	4715.65	2013.07	4010.28	2013.07	4469.96	4485.81	4533.36	4374.85	4620.54	4668.09
AR1(LL)	Livestock	2.21066	19.737	19.737	19.737	19.737	18.1581	18.1581	18.1581	18.1581	2.36844	2.36844	2.36844	2.36844	21.0519	21.0519	21.0519	21.0519	19.3677	19.3677	19.3677	19.3677	2.52622	2.52622	2.52622	2.52622	22.3667	22.3667	22.3667	22.3667	20.5807	20.5807	20.5807	20.5807	2.68444	2.68444	2.68444
AR1(LL)	Fishing	0	0	0	0	0	31.6317	31.6317	31.6317	31.6317	0	0	0	0	0	0	0	0	32.4732	32.4732	32.4732	32.4732	0	0	0	0	0	0	0	0	33.317	33.317	33.317	33.317	0	0	0
AR1(LL)	ForestGoods	0	0	0	0	0	0	0	0	0	0	0	0	0	0	0	0	0	0	0	0	0	0	0	0	0	0	0	0	0	0	0	0	0	0	0	0
AR1(LL)	Manufacturing	567.972	365.739	365.739	365.739	365.739	316.213	316.213	316.213	316.213	596.162	596.162	596.162	596.162	383.043	383.043	383.043	383.043	331.149	331.149	331.149	331.149	624.352	624.352	624.352	624.352	400.346	400.346	400.346	400.346	346.127	346.127	346.127	346.127	652.62	652.62	652.62
AR1(LL)	Services	8338.72	7477.97	7477.97	7477.97	7477.97	7941.81	7941.81	7941.81	7941.81	8500.29	8500.29	8500.29	8500.29	7620.13	7620.13	7620.13	7620.13	8092.76	8092.76	8092.76	8092.76	8661.85	8661.85	8661.85	8661.85	7762.29	7762.29	7762.29	7762.29	8244.11	8244.11	8244.11	8244.11	8823.86	8823.86	8823.86
AR1(LL)	Remittance	245.384	1018.43	1018.43	1018.43	1018.43	182.37	182.37	182.37	182.37	262.897	262.897	262.897	262.897	1086.28	1086.28	1086.28	1086.28	194.519	194.519	194.519	194.519	280.411	280.411	280.411	280.411	1154.12	1154.12	1154.12	1154.12	206.702	206.702	206.702	206.702	297.973	297.973	297.973
AR1(SLO)	Farming	1033.1	544.846	544.846	544.846	544.846	384.424	384.424	384.424	384.424	1085.85	1085.85	1085.85	1085.85	571.616	571.616	571.616	571.616	405.304	405.304	405.304	405.304	1138.6	1138.6	1138.6	1138.6	598.386	598.386	598.386	598.386	426.241	426.241	426.241	426.241	1191.5	1191.5	1191.5
AR1(SLO)	FarmLabour	3680.75	3559.96	3750.68	1379.49	3032.33	2313.98	3674.39	3680.75	3725.25	3623.53	3769.75	3788.82	4623.71	4471.98	4711.55	1716.92	3793.2	2890.81	4615.72	4615.72	9095.68	8544.67	4735.5	4759.46	4588.84	4438.26	4676.02	1696.05	3764.59	2900.72	4580.91	4580.91	4636.39	4517.51	4699.8	4723.57
AR1(SLO)	Livestock	0	69.4744	69.4744	69.4744	69.4744	6.31585	6.31585	6.31585	6.31585	0	0	0	0	74.1026	74.1026	74.1026	74.1026	6.7366	6.7366	6.7366	6.7366	0	0	0	0	78.7308	78.7308	78.7308	78.7308	7.1585	7.1585	7.1585	7.1585	0	0	0
AR1(SLO)	Fishing	11.4213	67.6318	67.6318	67.6318	67.6318	79.3687	79.3687	79.3687	79.3687	11.7369	11.7369	11.7369	11.7369	69.4726	69.4726	69.4726	69.4726	81.5251	81.5251	81.5251	81.5251	12.0524	12.0524	12.0524	12.0524	71.3134	71.3134	71.3134	71.3134	83.6873	83.6873	83.6873	83.6873	12.3689	12.3689	12.3689
AR1(SLO)	ForestGoods	0	0	0	0	0	0	0	0	0	0	0	0	0	0	0	0	0	0	0	0	0	0	0	0	0	0	0	0	0	0	0	0	0	0	0	0
AR1(SLO)	Manufacturing	485.495	496.109	496.109	496.109	496.109	320.371	320.371	320.371	320.371	509.582	509.582	509.582	509.582	519.565	519.565	519.565	519.565	335.518	335.518	335.518	335.518	533.67	533.67	533.67	533.67	543.022	543.022	543.022	543.022	350.706	350.706	350.706	350.706	557.824	557.824	557.824
AR1(SLO)	Services	14365.6	12489.7	12489.7	12489.7	12489.7	13426.4	13426.4	13426.4	13426.4	14643.9	14643.9	14643.9	14643.9	12727.1	12727.1	12727.1	12727.1	13681.6	13681.6	13681.6	13681.6	14922.3	14922.3	14922.3	14922.3	12964.5	12964.5	12964.5	12964.5	13937.5	13937.5	13937.5	13937.5	15201.3	15201.3	15201.3
AR1(SLO)	Remittance	915.214	2046.34	2046.34	2046.34	2046.34	1235.54	1235.54	1235.54	1235.54	980.536	980.536	980.536	980.536	2182.66	2182.66	2182.66	2182.66	1317.85	1317.85	1317.85	1317.85	1045.86	1045.86	1045.86	1045.86	2318.98	2318.98	2318.98	2318.98	1400.38	1400.38	1400.38	1400.38	1111.36	1111.36	1111.36
AR1(LLO)	Farming	3612.22	2486.91	2486.91	2486.91	2486.91	1482.96	1482.96	1482.96	1482.96	3808.87	3808.87	3808.87	3808.87	2614.35	2614.35	2614.35	2614.35	1566.16	1566.16	1566.16	1566.16	4005.52	4005.52	4005.52	4005.52	2741.78	2741.78	2741.78	2741.78	1649.59	1649.59	1649.59	1649.59	4202.7	4202.7	4202.7
AR1(LLO)	FarmLabour	3712.53	3687.11	3826.96	2097.84	3388.32	2313.98	3687.11	3687.11	3731.6	3623.53	3763.39	3846.03	4671.62	4655.65	4799.39	2667.22	4288.31	2906.79	4631.69	4639.68	8896.04	8161.36	4751.48	4855.29	4652.24	4620.54	4771.12	2615.4	4232.19	2948.27	4612.62	4628.47	4660.17	4517.51	4723.57	4818.68
AR1(LLO)	Livestock	0	10.2633	10.2633	10.2633	10.2633	0	0	0	0	0	0	0	0	10.947	10.947	10.947	10.947	0	0	0	0	0	0	0	0	11.6307	11.6307	11.6307	11.6307	0	0	0	0	0	0	0
AR1(LLO)	Fishing	0	0	0	0	0	93.8951	93.8951	93.8951	93.8951	0	0	0	0	0	0	0	0	96.4196	96.4196	96.4196	96.4196	0	0	0	0	0	0	0	0	98.951	98.951	98.951	98.951	0	0	0
AR1(LLO)	ForestGoods	0	0	0	0	0	0	0	0	0	0	0	0	0	0	0	0	0	0	0	0	0	0	0	0	0	0	0	0	0	0	0	0	0	0	0	0
AR1(LLO)	Manufacturing	40.0017	315.213	315.213	315.213	315.213	245.475	245.475	245.475	245.475	42.0003	42.0003	42.0003	42.0003	330.149	330.149	330.149	330.149	257.099	257.099	257.099	257.099	43.9988	43.9988	43.9988	43.9988	345.086	345.086	345.086	345.086	268.754	268.754	268.754	268.754	46.0029	46.0029	46.0029
AR1(LLO)	Services	21288.4	18588.7	18588.7	18588.7	18588.7	21803.1	21803.1	21803.1	21803.1	21700.9	21700.9	21700.9	21700.9	18942.1	18942.1	18942.1	18942.1	22217.6	22217.6	22217.6	22217.6	22113.4	22113.4	22113.4	22113.4	19295.4	19295.4	19295.4	19295.4	22633.1	22633.1	22633.1	22633.1	22527	22527	22527
AR1(LLO)	Remittance	844.473	320.529	320.529	320.529	320.529	1065.01	1065.01	1065.01	1065.01	904.746	904.746	904.746	904.746	341.882	341.882	341.882	341.882	1135.96	1135.96	1135.96	1135.96	965.018	965.018	965.018	965.018	363.235	363.235	363.235	363.235	1207.1	1207.1	1207.1	1207.1	1025.46	1025.46	1025.46
AR2(LL)	Farming	288.539	156.054	156.054	156.054	156.054	115.896	115.896	115.896	115.896	303.423	303.423	303.423	303.423	163.785	163.785	163.785	163.785	122.417	122.417	122.417	122.417	318.307	318.307	318.307	318.307	171.516	171.516	171.516	171.516	128.957	128.957	128.957	128.957	333.232	333.232	333.232
AR2(LL)	FarmLabour	3566.32	3852.39	3865.1	2612.76	3655.32	3076.83	3744.32	3750.68	3820.6	3464.61	3699.82	3737.96	4471.98	4783.42	4863.28	3274.13	4591.76	3841.11	4703.56	4703.56	9279.35	7155.16	4631.69	4687.59	4430.33	4755.27	4826.6	3249.44	4549.21	3859.7	4668.09	4668.09	4739.42	4303.52	4612.62	4652.24
AR2(LL)	Livestock	38.3182	15.7896	15.7896	15.7896	15.7896	0	0	0	0	41.053	41.053	41.053	41.053	16.8415	16.8415	16.8415	16.8415	0	0	0	0	43.7879	43.7879	43.7879	43.7879	17.8934	17.8934	17.8934	17.8934	0	0	0	0	46.5303	46.5303	46.5303
AR2(LL)	Fishing	39.4746	44.3686	44.3686	44.3686	44.3686	156.159	156.159	156.159	156.159	40.5791	40.5791	40.5791	40.5791	45.5256	45.5256	45.5256	45.5256	160.366	160.366	160.366	160.366	41.6836	41.6836	41.6836	41.6836	46.6827	46.6827	46.6827	46.6827	164.585	164.585	164.585	164.585	42.7911	42.7911	42.7911
AR2(LL)	ForestGoods	0	0	0	0	0	0	0	0	0	0	0	0	0	0	0	0	0	0	0	0	0	0	0	0	0	0	0	0	0	0	0	0	0	0	0	0
AR2(LL)	Manufacturing	5861.67	5900.57	5900.57	5900.57	5900.57	5214.46	5214.46	5214.46	5214.46	6152.78	6152.78	6152.78	6152.78	6179.73	6179.73	6179.73	6179.73	5461.17	5461.17	5461.17	5461.17	6443.88	6443.88	6443.88	6443.88	6458.9	6458.9	6458.9	6458.9	5708.57	5708.57	5708.57	5708.57	6735.79	6735.79	6735.79
AR2(LL)	Services	365.48	238.685	238.685	238.685	238.685	376.369	376.369	376.369	376.369	372.58	372.58	372.58	372.58	243.261	243.261	243.261	243.261	383.522	383.522	383.522	383.522	379.68	379.68	379.68	379.68	247.836	247.836	247.836	247.836	390.695	390.695	390.695	390.695	386.8	386.8	386.8
AR2(LL)	Remittance	253.489	288.95	288.95	288.95	288.95	281.845	281.845	281.845	281.845	271.582	271.582	271.582	271.582	308.199	308.199	308.199	308.199	300.621	300.621	300.621	300.621	289.674	289.674	289.674	289.674	327.449	327.449	327.449	327.449	319.448	319.448	319.448	319.448	307.816	307.816	307.816
AR2(SLO)	Farming	808.299	715.953	715.953	715.953	715.953	338.529	338.529	338.529	338.529	850.217	850.217	850.217	850.217	752.19	752.19	752.19	752.19	356.884	356.884	356.884	356.884	892.134	892.134	892.134	892.134	788.427	788.427	788.427	788.427	375.29	375.29	375.29	375.29	934.166	934.166	934.166
AR2(SLO)	FarmLabour	3744.32	3693.46	3846.03	2129.62	3451.89	3515.46	3833.32	3839.68	3865.1	3706.18	3846.03	3852.39	4695.58	4647.66	4831.33	2667.22	4328.24	4416.08	4823.35	4831.33	9638.71	9143.6	4823.35	4839.32	4660.17	4628.47	4802.83	2655.03	4303.52	4414.48	4779.05	4794.9	4826.6	4628.47	4786.98	4810.75
AR2(SLO)	Livestock	0	57.6321	57.6321	57.6321	57.6321	0	0	0	0	0	0	0	0	61.4715	61.4715	61.4715	61.4715	0	0	0	0	0	0	0	0	65.3108	65.3108	65.3108	65.3108	0	0	0	0	0	0	0
AR2(SLO)	Fishing	6.21066	1.78948	1.78948	1.78948	1.78948	21.6843	21.6843	21.6843	21.6843	6.36844	6.36844	6.36844	6.36844	1.84207	1.84207	1.84207	1.84207	22.2628	22.2628	22.2628	22.2628	6.52622	6.52622	6.52622	6.52622	1.89467	1.89467	1.89467	1.89467	22.8429	22.8429	22.8429	22.8429	6.68444	6.68444	6.68444
AR2(SLO)	ForestGoods	0	0	0	0	0	0	0	0	0	0	0	0	0	0	0	0	0	0	0	0	0	0	0	0	0	0	0	0	0	0	0	0	0	0	0	0
AR2(SLO)	Manufacturing	6151.58	7108.73	7108.73	7108.73	7108.73	6249.46	6249.46	6249.46	6249.46	6457.1	6457.1	6457.1	6457.1	7445.07	7445.07	7445.07	7445.07	6545.15	6545.15	6545.15	6545.15	6762.61	6762.61	6762.61	6762.61	7781.41	7781.41	7781.41	7781.41	6841.64	6841.64	6841.64	6841.64	7068.97	7068.97	7068.97
AR2(SLO)	Services	571.483	232.316	232.316	232.316	232.316	121.737	121.737	121.737	121.737	582.581	582.581	582.581	582.581	236.734	236.734	236.734	236.734	124.051	124.051	124.051	124.051	593.678	593.678	593.678	593.678	241.152	241.152	241.152	241.152	126.372	126.372	126.372	126.372	604.805	604.805	604.805
AR2(SLO)	Remittance	329.389	1854.49	1854.49	1854.49	1854.49	660.796	660.796	660.796	660.796	352.898	352.898	352.898	352.898	1978.03	1978.03	1978.03	1978.03	704.817	704.817	704.817	704.817	376.407	376.407	376.407	376.407	2101.58	2101.58	2101.58	2101.58	748.958	748.958	748.958	748.958	399.981	399.981	399.981
AR3(LL)	Farming	7055.72	5817.26	5817.26	5817.26	5817.26	10245.8	10245.8	10245.8	10245.8	7456.95	7456.95	7456.95	7456.95	6143.97	6143.97	6143.97	6143.97	10824.7	10824.7	10824.7	10824.7	7858.19	7858.19	7858.19	7858.19	6470.68	6470.68	6470.68	6470.68	11405.2	11405.2	11405.2	11405.2	8260.53	8260.53	8260.53
AR3(LL)	FarmLabour	3903.25	3884.17	3909.6	3534.54	3865.1	3795.18	3896.89	3877.82	3896.89	3890.53	3903.25	3903.25	4911.19	4879.25	4903.2	4463.99	4839.32	4791.4	4903.2	4895.22	9782.45	9790.44	4911.19	4911.19	4874.16	4842.45	4874.16	4422.4	4802.83	4786.98	4850.38	4850.38	4874.16	4858.3	4874.16	4874.16
AR3(LL)	Livestock	0	319.74	319.74	319.74	319.74	0	0	0	0	0	0	0	0	341.04	341.04	341.04	341.04	0	0	0	0	0	0	0	0	362.341	362.341	362.341	362.341	0	0	0	0	0	0	0
AR3(LL)	Fishing	0	268.369	268.369	268.369	268.369	423.738	423.738	423.738	423.738	0	0	0	0	275.522	275.522	275.522	275.522	435.046	435.046	435.046	435.046	0	0	0	0	282.675	282.675	282.675	282.675	446.385	446.385	446.385	446.385	0	0	0
AR3(LL)	ForestGoods	0	0	0	0	0	0	0	0	0	0	0	0	0	0	0	0	0	0	0	0	0	0	0	0	0	0	0	0	0	0	0	0	0	0	0	0
AR3(LL)	Manufacturing	951.462	711.268	711.268	711.268	711.268	1051.06	1051.06	1051.06	1051.06	998.744	998.744	998.744	998.744	744.928	744.928	744.928	744.928	1100.76	1100.76	1100.76	1100.76	1046.03	1046.03	1046.03	1046.03	778.588	778.588	778.588	778.588	1150.6	1150.6	1150.6	1150.6	1093.44	1093.44	1093.44
AR3(LL)	Services	219.688	1408.85	1408.85	1408.85	1408.85	755.528	755.528	755.528	755.528	223.948	223.948	223.948	223.948	1435.62	1435.62	1435.62	1435.62	769.886	769.886	769.886	769.886	228.208	228.208	228.208	228.208	1462.39	1462.39	1462.39	1462.39	784.284	784.284	784.284	784.284	232.48	232.48	232.48
AR3(LL)	Remittance	0	24.4739	24.4739	24.4739	24.4739	24.4739	24.4739	24.4739	24.4739	0	0	0	0	26.1043	26.1043	26.1043	26.1043	26.1043	26.1043	26.1043	26.1043	0	0	0	0	27.7347	27.7347	27.7347	27.7347	27.7392	27.7392	27.7392	27.7392	0	0	0
AR3(SLO)	Farming	15318.1	13338.5	13338.5	13338.5	13338.5	9321.02	9321.02	9321.02	9321.02	16221	16221	16221	16221	14043.1	14043.1	14043.1	14043.1	9834.91	9834.91	9834.91	9834.91	17123.9	17123.9	17123.9	17123.9	14747.8	14747.8	14747.8	14747.8	10350.2	10350.2	10350.2	10350.2	18029.2	18029.2	18029.2
AR3(SLO)	FarmLabour	3636.25	3865.1	3890.53	3413.75	3782.46	3343.82	3795.18	3807.89	3833.32	3509.11	3750.68	3820.6	4591.76	4863.28	4895.22	4296.29	4751.48	4160.54	4775.43	4799.39	9375.18	7043.36	4703.56	4807.38	4580.91	4826.6	4858.3	4263.9	4715.65	4168.79	4755.27	4786.98	4779.05	4382.78	4683.94	4794.9
AR3(SLO)	Livestock	316.862	720.796	720.796	720.796	720.796	926.851	926.851	926.851	926.851	339.477	339.477	339.477	339.477	768.814	768.814	768.814	768.814	988.596	988.596	988.596	988.596	362.092	362.092	362.092	362.092	816.832	816.832	816.832	816.832	1050.51	1050.51	1050.51	1050.51	384.769	384.769	384.769
AR3(SLO)	Fishing	164.372	7.15793	7.15793	7.15793	7.15793	0	0	0	0	168.895	168.895	168.895	168.895	7.3683	7.3683	7.3683	7.3683	0	0	0	0	173.418	173.418	173.418	173.418	7.57867	7.57867	7.57867	7.57867	0	0	0	0	177.954	177.954	177.954
AR3(SLO)	ForestGoods	0	0	0	0	0	0	0	0	0	0	0	0	0	0	0	0	0	0	0	0	0	0	0	0	0	0	0	0	0	0	0	0	0	0	0	0
AR3(SLO)	Manufacturing	601.552	172.37	172.37	172.37	172.37	188.212	188.212	188.212	188.212	631.425	631.425	631.425	631.425	180.522	180.522	180.522	180.522	197.153	197.153	197.153	197.153	661.299	661.299	661.299	661.299	188.674	188.674	188.674	188.674	206.118	206.118	206.118	206.118	691.254	691.254	691.254
AR3(SLO)	Services	1031.02	125.527	125.527	125.527	125.527	206.211	206.211	206.211	206.211	1051	1051	1051	1051	127.893	127.893	127.893	127.893	210.156	210.156	210.156	210.156	1070.99	1070.99	1070.99	1070.99	130.26	130.26	130.26	130.26	214.111	214.111	214.111	214.111	1091.03	1091.03	1091.03
AR3(SLO)	Remittance	42.7395	45.7899	45.7899	45.7899	45.7899	114.475	114.475	114.475	114.475	45.7899	45.7899	45.7899	45.7899	48.8403	48.8403	48.8403	48.8403	122.101	122.101	122.101	122.101	48.8403	48.8403	48.8403	48.8403	51.8908	51.8908	51.8908	51.8908	129.748	129.748	129.748	129.748	51.8991	51.8991	51.8991
AR3(LLO)	Farming	22700.2	14185.2	14185.2	14185.2	14185.2	18664.1	18664.1	18664.1	18664.1	24042.2	24042.2	24042.2	24042.2	14974.3	14974.3	14974.3	14974.3	19730.6	19730.6	19730.6	19730.6	25384.2	25384.2	25384.2	25384.2	15763.5	15763.5	15763.5	15763.5	20800	20800	20800	20800	26729.9	26729.9	26729.9
AR3(LLO)	FarmLabour	6242.65	6191.79	6318.94	4647.02	5943.87	3985.89	5969.3	5956.58	6115.51	6204.51	6325.29	6312.58	7873.87	7809.99	7961.72	5741.7	7514.52	4991.05	7530.49	7610.35	11778.9	12274	7945.75	7945.75	7814.5	7735.24	7869.98	5690.48	7418.23	4937.56	7473.7	7552.96	7655.99	7759.02	7869.98	7885.83
AR3(LLO)	Livestock	128.955	452.373	452.373	452.373	452.373	0	0	0	0	138.159	138.159	138.159	138.159	482.509	482.509	482.509	482.509	0	0	0	0	147.363	147.363	147.363	147.363	512.645	512.645	512.645	512.645	0	0	0	0	156.592	156.592	156.592
AR3(LLO)	Fishing	87.8968	576.318	576.318	576.318	576.318	0	0	0	0	90.3161	90.3161	90.3161	90.3161	591.728	591.728	591.728	591.728	0	0	0	0	92.7354	92.7354	92.7354	92.7354	607.138	607.138	607.138	607.138	0	0	0	0	95.1614	95.1614	95.1614
AR3(LLO)	ForestGoods	0	0	0	0	0	0	0	0	0	0	0	0	0	0	0	0	0	0	0	0	0	0	0	0	0	0	0	0	0	0	0	0	0	0	0	0
AR3(LLO)	Manufacturing	51.3706	0	0	0	0	0	0	0	0	53.8951	53.8951	53.8951	53.8951	0	0	0	0	0	0	0	0	56.4196	56.4196	56.4196	56.4196	0	0	0	0	0	0	0	0	58.951	58.951	58.951
AR3(LLO)	Services	1919.98	999.003	999.003	999.003	999.003	1528.79	1528.79	1528.79	1528.79	1957.16	1957.16	1957.16	1957.16	1017.99	1017.99	1017.99	1017.99	1557.83	1557.83	1557.83	1557.83	1994.35	1994.35	1994.35	1994.35	1036.98	1036.98	1036.98	1036.98	1586.94	1586.94	1586.94	1586.94	2031.63	2031.63	2031.63
AR3(LLO)	Remittance	0	0	0	0	0	0	0	0	0	0	0	0	0	0	0	0	0	0	0	0	0	0	0	0	0	0	0	0	0	0	0	0	0	0	0	0
AR4(LL)	Farming	184.218	470.582	470.582	470.582	470.582	0	0	0	0	193.37	193.37	193.37	193.37	493.671	493.671	493.671	493.671	0	0	0	0	202.521	202.521	202.521	202.521	516.76	516.76	516.76	516.76	0	0	0	0	211.697	211.697	211.697
AR4(LL)	FarmLabour	3858.75	3661.68	3807.89	2218.62	3337.47	3642.61	3852.39	3839.68	3846.03	3846.03	3871.46	3890.53	4847.3	4575.79	4767.45	2787	4152.55	4551.83	4799.39	4823.35	9638.71	9518.92	4863.28	4887.23	4810.75	4572.99	4731.5	2734.28	4089.54	4541.29	4786.98	4794.9	4810.75	4794.9	4834.53	4858.3
AR4(LL)	Livestock	0	60.7901	60.7901	60.7901	60.7901	0	0	0	0	0	0	0	0	64.8398	64.8398	64.8398	64.8398	0	0	0	0	0	0	0	0	68.8895	68.8895	68.8895	68.8895	0	0	0	0	0	0	0
AR4(LL)	Fishing	6446.1	8341.4	8341.4	8341.4	8341.4	5827.44	5827.44	5827.44	5827.44	6623.18	6623.18	6623.18	6623.18	8564.4	8564.4	8564.4	8564.4	5983.23	5983.23	5983.23	5983.23	6800.27	6800.27	6800.27	6800.27	8787.39	8787.39	8787.39	8787.39	6139.44	6139.44	6139.44	6139.44	6977.83	6977.83	6977.83
AR4(LL)	ForestGoods	0	0	0	0	0	0	0	0	0	0	0	0	0	0	0	0	0	0	0	0	0	0	0	0	0	0	0	0	0	0	0	0	0	0	0	0
AR4(LL)	Manufacturing	647.975	490.161	490.161	490.161	490.161	95.1059	95.1059	95.1059	95.1059	680.163	680.163	680.163	680.163	513.355	513.355	513.355	513.355	99.5764	99.5764	99.5764	99.5764	712.35	712.35	712.35	712.35	536.549	536.549	536.549	536.549	104.059	104.059	104.059	104.059	744.625	744.625	744.625
AR4(LL)	Services	0	92.8424	92.8424	92.8424	92.8424	54.7896	54.7896	54.7896	54.7896	0	0	0	0	94.6305	94.6305	94.6305	94.6305	55.8415	55.8415	55.8415	55.8415	0	0	0	0	96.4187	96.4187	96.4187	96.4187	56.8963	56.8963	56.8963	56.8963	0	0	0
AR4(LL)	Remittance	92.111	83.685	83.685	83.685	83.685	685.27	685.27	685.27	685.27	98.6852	98.6852	98.6852	98.6852	89.2599	89.2599	89.2599	89.2599	730.921	730.921	730.921	730.921	105.259	105.259	105.259	105.259	94.8349	94.8349	94.8349	94.8349	776.697	776.697	776.697	776.697	111.852	111.852	111.852
AR4(SLO)	Farming	534.972	641.531	641.531	641.531	641.531	203.265	203.265	203.265	203.265	563.162	563.162	563.162	563.162	671.877	671.877	671.877	671.877	214.941	214.941	214.941	214.941	591.352	591.352	591.352	591.352	702.224	702.224	702.224	702.224	226.648	226.648	226.648	226.648	619.62	619.62	619.62
AR4(SLO)	FarmLabour	3890.53	3718.89	3826.96	2333.05	3515.46	2155.05	3668.03	3642.61	3706.18	3890.53	3903.25	3903.25	4895.22	4663.63	4807.38	2874.84	4400.11	2659.23	4615.72	4607.73	8784.24	9734.54	4911.19	4911.19	4858.3	4620.54	4779.05	2837.31	4390.7	2742.21	4557.14	4596.76	4620.54	4858.3	4874.16	4874.16
AR4(SLO)	Livestock	0	0	0	0	0	0	0	0	0	0	0	0	0	0	0	0	0	0	0	0	0	0	0	0	0	0	0	0	0	0	0	0	0	0	0	0
AR4(SLO)	Fishing	8703.15	7021.66	7021.66	7021.66	7021.66	9847.35	9847.35	9847.35	9847.35	8942.19	8942.19	8942.19	8942.19	7209.37	7209.37	7209.37	7209.37	10110.6	10110.6	10110.6	10110.6	9181.23	9181.23	9181.23	9181.23	7397.07	7397.07	7397.07	7397.07	10374.5	10374.5	10374.5	10374.5	9420.92	9420.92	9420.92
AR4(SLO)	ForestGoods	0	0	0	0	0	0	0	0	0	0	0	0	0	0	0	0	0	0	0	0	0	0	0	0	0	0	0	0	0	0	0	0	0	0	0	0
AR4(SLO)	Manufacturing	350.91	210.212	210.212	210.212	210.212	336.213	336.213	336.213	336.213	368.318	368.318	368.318	368.318	220.152	220.152	220.152	220.152	352.149	352.149	352.149	352.149	385.727	385.727	385.727	385.727	230.092	230.092	230.092	230.092	368.128	368.128	368.128	368.128	403.183	403.183	403.183
AR4(SLO)	Services	0	0	0	0	0	0	0	0	0	0	0	0	0	0	0	0	0	0	0	0	0	0	0	0	0	0	0	0	0	0	0	0	0	0	0	0
AR4(SLO)	Remittance	296.966	197.37	197.37	197.37	197.37	513.163	513.163	513.163	513.163	318.161	318.161	318.161	318.161	210.519	210.519	210.519	210.519	547.349	547.349	547.349	547.349	339.356	339.356	339.356	339.356	223.667	223.667	223.667	223.667	581.628	581.628	581.628	581.628	360.61	360.61	360.61
AR5(LL)	Farming	211.851	105.527	105.527	105.527	105.527	0	0	0	0	222.475	222.475	222.475	222.475	110.892	110.892	110.892	110.892	0	0	0	0	233.099	233.099	233.099	233.099	116.256	116.256	116.256	116.256	0	0	0	0	243.752	243.752	243.752
AR5(LL)	FarmLabour	3871.46	3826.96	3884.17	2981.47	3706.18	3725.25	3915.96	3909.6	4011.32	3865.1	3890.53	3890.53	4863.28	4823.35	4871.26	3729.31	4615.72	4767.45	4887.23	4855.29	9726.55	9662.67	4895.22	4895.22	4834.53	4786.98	4834.53	3677.41	4588.84	4707.72	4850.38	4834.53	4866.23	4818.68	4858.3	4858.3
AR5(LL)	Livestock	0	0	0	0	0	0	0	0	0	0	0	0	0	0	0	0	0	0	0	0	0	0	0	0	0	0	0	0	0	0	0	0	0	0	0	0
AR5(LL)	Fishing	89.6337	31.6317	31.6317	31.6317	31.6317	68.6318	68.6318	68.6318	68.6318	92.1056	92.1056	92.1056	92.1056	32.4732	32.4732	32.4732	32.4732	70.4726	70.4726	70.4726	70.4726	94.5775	94.5775	94.5775	94.5775	33.3147	33.3147	33.3147	33.3147	72.3184	72.3184	72.3184	72.3184	97.0562	97.0562	97.0562
AR5(LL)	ForestGoods	0	0	0	0	0	0	0	0	0	0	0	0	0	0	0	0	0	0	0	0	0	0	0	0	0	0	0	0	0	0	0	0	0	0	0	0
AR5(LL)	Manufacturing	5007	4818.4	4818.4	4818.4	4818.4	306.107	306.107	306.107	306.107	5255.67	5255.67	5255.67	5255.67	5046.39	5046.39	5046.39	5046.39	320.571	320.571	320.571	320.571	5504.33	5504.33	5504.33	5504.33	5274.39	5274.39	5274.39	5274.39	335.073	335.073	335.073	335.073	5753.67	5753.67	5753.67
AR5(LL)	Services	85.5804	0	0	0	0	28.8948	28.8948	28.8948	28.8948	87.2634	87.2634	87.2634	87.2634	0	0	0	0	29.4207	29.4207	29.4207	29.4207	88.9464	88.9464	88.9464	88.9464	0	0	0	0	29.9481	29.9481	29.9481	29.9481	90.634	90.634	90.634
AR5(LL)	Remittance	224.751	499.742	499.742	499.742	499.742	197.37	197.37	197.37	197.37	240.792	240.792	240.792	240.792	533.033	533.033	533.033	533.033	210.519	210.519	210.519	210.519	256.833	256.833	256.833	256.833	566.325	566.325	566.325	566.325	223.703	223.703	223.703	223.703	272.918	272.918	272.918
AR5(SLO)	Farming	2291.16	860.744	860.744	860.744	860.744	576.004	576.004	576.004	576.004	2416.86	2416.86	2416.86	2416.86	908.025	908.025	908.025	908.025	606.982	606.982	606.982	606.982	2542.56	2542.56	2542.56	2542.56	955.307	955.307	955.307	955.307	638.045	638.045	638.045	638.045	2668.6	2668.6	2668.6
AR5(SLO)	FarmLabour	6128.22	5886.65	6166.37	2790.76	5193.73	6255.36	6344.36	6369.79	6369.79	6045.58	6229.94	6299.86	7730.13	7402.72	7754.09	3481.75	6508.32	7857.9	7985.67	7993.66	12928.8	11858.7	7841.93	7929.77	4739.42	4541.29	4763.2	2567.85	4065.76	4818.68	4897.93	4866.23	4921.71	4652.24	4779.05	4826.6
AR5(SLO)	Livestock	0	0	0	0	0	0	0	0	0	0	0	0	0	0	0	0	0	0	0	0	0	0	0	0	0	0	0	0	0	0	0	0	0	0	0	0
AR5(SLO)	Fishing	0	0	0	0	0	266.58	266.58	266.58	266.58	0	0	0	0	0	0	0	0	273.68	273.68	273.68	273.68	0	0	0	0	0	0	0	0	280.8	280.8	280.8	280.8	0	0	0
AR5(SLO)	ForestGoods	0	0	0	0	0	0	0	0	0	0	0	0	0	0	0	0	0	0	0	0	0	0	0	0	0	0	0	0	0	0	0	0	0	0	0	0
AR5(SLO)	Manufacturing	5910.57	4988.4	4988.4	4988.4	4988.4	42.0003	42.0003	42.0003	42.0003	6204.09	6204.09	6204.09	6204.09	5224.39	5224.39	5224.39	5224.39	43.9988	43.9988	43.9988	43.9988	6497.62	6497.62	6497.62	6497.62	5460.38	5460.38	5460.38	5460.38	46.0029	46.0029	46.0029	46.0029	6791.95	6791.95	6791.95
AR5(SLO)	Services	0	557.475	557.475	557.475	557.475	604.107	604.107	604.107	604.107	0	0	0	0	568.099	568.099	568.099	568.099	615.572	615.572	615.572	615.572	0	0	0	0	578.723	578.723	578.723	578.723	627.069	627.069	627.069	627.069	0	0	0
AR5(SLO)	Remittance	0	355.267	355.267	355.267	355.267	0	0	0	0	0	0	0	0	378.934	378.934	378.934	378.934	0	0	0	0	0	0	0	0	402.601	402.601	402.601	402.601	0	0	0	0	0	0	0
AR6(LL)	Farming	306.278	314.318	314.318	314.318	314.318	254.476	254.476	254.476	254.476	323.213	323.213	323.213	323.213	329.728	329.728	329.728	329.728	269.097	269.097	269.097	269.097	340.148	340.148	340.148	340.148	345.138	345.138	345.138	345.138	283.758	283.758	283.758	283.758	357.13	357.13	357.13
AR6(LL)	FarmLabour	6242.65	6166.37	6280.79	4106.67	5880.3	3852.39	5994.72	6026.51	6096.44	6109.15	6299.86	6299.86	7825.96	7770.06	7897.83	5126.8	7386.75	4775.43	7530.49	7554.45	11818.8	12242	7913.8	7921.79	7759.02	7719.39	7862.05	5088.14	7346.9	4802.83	7505.41	7513.33	7648.06	7616.36	7854.13	7869.98
AR6(LL)	Livestock	92.111	0	0	0	0	0	0	0	0	98.6852	98.6852	98.6852	98.6852	0	0	0	0	0	0	0	0	105.259	105.259	105.259	105.259	0	0	0	0	0	0	0	0	111.852	111.852	111.852
AR6(LL)	Fishing	0	0	0	0	0	113	113	113	113	0	0	0	0	0	0	0	0	115.998	115.998	115.998	115.998	0	0	0	0	0	0	0	0	119.004	119.004	119.004	119.004	0	0	0
AR6(LL)	ForestGoods	0	0	0	0	0	0	0	0	0	0	0	0	0	0	0	0	0	0	0	0	0	0	0	0	0	0	0	0	0	0	0	0	0	0	0	0
AR6(LL)	Manufacturing	1145.58	4578.08	4578.08	4578.08	4578.08	1013.22	1013.22	1013.22	1013.22	1202.43	1202.43	1202.43	1202.43	4794.66	4794.66	4794.66	4794.66	1061.13	1061.13	1061.13	1061.13	1259.28	1259.28	1259.28	1259.28	5011.25	5011.25	5011.25	5011.25	1109.17	1109.17	1109.17	1109.17	1316.29	1316.29	1316.29
AR6(LL)	Services	7293.02	1718.27	1718.27	1718.27	1718.27	5740.17	5740.17	5740.17	5740.17	7434.34	7434.34	7434.34	7434.34	1750.93	1750.93	1750.93	1750.93	5849.31	5849.31	5849.31	5849.31	7575.66	7575.66	7575.66	7575.66	1783.59	1783.59	1783.59	1783.59	5958.74	5958.74	5958.74	5958.74	7717.36	7717.36	7717.36
AR6(LL)	Remittance	230.646	517.9	517.9	517.9	517.9	296.055	296.055	296.055	296.055	247.108	247.108	247.108	247.108	552.401	552.401	552.401	552.401	315.778	315.778	315.778	315.778	263.569	263.569	263.569	263.569	586.903	586.903	586.903	586.903	335.555	335.555	335.555	335.555	280.076	280.076	280.076
AR6(SLO)	Farming	1063.52	270.633	270.633	270.633	270.633	409.688	409.688	409.688	409.688	1116.59	1116.59	1116.59	1116.59	283.466	283.466	283.466	283.466	433.25	433.25	433.25	433.25	1169.65	1169.65	1169.65	1169.65	296.299	296.299	296.299	296.299	456.876	456.876	456.876	456.876	1222.87	1222.87	1222.87
AR6(SLO)	FarmLabour	7151.71	7139	7501.35	2854.33	5969.3	3267.54	7208.93	7221.64	7317	6795.72	7418.71	7564.92	8991.87	8975.9	9383.17	3561.61	7514.52	4040.75	9055.75	9079.71	12809	9902.24	9335.25	9510.94	8908.21	8939.91	9359.96	3685.34	7576.74	4089.54	8987.47	9011.24	9098.42	8535.72	9249.01	9447.14
AR6(SLO)	Livestock	0	19.737	19.737	19.737	19.737	0	0	0	0	0	0	0	0	21.0519	21.0519	21.0519	21.0519	0	0	0	0	0	0	0	0	22.3667	22.3667	22.3667	22.3667	0	0	0	0	0	0	0
AR6(SLO)	Fishing	59.8435	66.8424	66.8424	66.8424	66.8424	244.685	244.685	244.685	244.685	61.4739	61.4739	61.4739	61.4739	68.6305	68.6305	68.6305	68.6305	251.259	251.259	251.259	251.259	63.1043	63.1043	63.1043	63.1043	70.4187	70.4187	70.4187	70.4187	257.852	257.852	257.852	257.852	64.7392	64.7392	64.7392
AR6(SLO)	ForestGoods	0	0	0	0	0	0	0	0	0	0	0	0	0	0	0	0	0	0	0	0	0	0	0	0	0	0	0	0	0	0	0	0	0	0	0	0
AR6(SLO)	Manufacturing	1026.78	7717.58	7717.58	7717.58	7717.58	1790.06	1790.06	1790.06	1790.06	1077.8	1077.8	1077.8	1077.8	8082.68	8082.68	8082.68	8082.68	1874.74	1874.74	1874.74	1874.74	1128.81	1128.81	1128.81	1128.81	8447.79	8447.79	8447.79	8447.79	1959.65	1959.65	1959.65	1959.65	1179.97	1179.97	1179.97
AR6(SLO)	Services	15276.2	1948.79	1948.79	1948.79	1948.79	16158.6	16158.6	16158.6	16158.6	15572.2	15572.2	15572.2	15572.2	1985.82	1985.82	1985.82	1985.82	16465.7	16465.7	16465.7	16465.7	15868.2	15868.2	15868.2	15868.2	2022.85	2022.85	2022.85	2022.85	16773.7	16773.7	16773.7	16773.7	16165	16165	16165
AR6(SLO)	Remittance	1821.59	1908.18	1908.18	1908.18	1908.18	1271.85	1271.85	1271.85	1271.85	1951.6	1951.6	1951.6	1951.6	2035.3	2035.3	2035.3	2035.3	1356.58	1356.58	1356.58	1356.58	2081.61	2081.61	2081.61	2081.61	2162.41	2162.41	2162.41	2162.41	1441.54	1441.54	1441.54	1441.54	2211.98	2211.98	2211.98
AR8(SLO)	Farming	13506.9	1357.64	1357.64	1357.64	1357.64	889.849	889.849	889.849	889.849	14225.3	14225.3	14225.3	14225.3	1429.43	1429.43	1429.43	1429.43	938.603	938.603	938.603	938.603	14943.7	14943.7	14943.7	14943.7	1501.22	1501.22	1501.22	1501.22	987.491	987.491	987.491	987.491	15664.1	15664.1	15664.1
AR8(SLO)	FarmLabour	7730.21	7189.86	7482.28	3566.32	6090.08	3826.96	7170.78	7253.43	7323.35	7685.71	7742.92	7761.99	9726.55	8959.93	9423.1	4456.01	7498.55	4847.3	9047.77	9095.68	13104.5	14198.5	9742.52	9758.49	9653.2	8995.39	9383.74	4477.88	7576.74	4834.53	8987.47	9042.94	9145.98	9558.1	9669.06	9684.91
AR8(SLO)	Livestock	49.3715	16.5791	16.5791	16.5791	16.5791	83.685	83.685	83.685	83.685	52.8952	52.8952	52.8952	52.8952	17.6836	17.6836	17.6836	17.6836	89.2599	89.2599	89.2599	89.2599	56.419	56.419	56.419	56.419	18.788	18.788	18.788	18.788	94.8501	94.8501	94.8501	94.8501	59.9524	59.9524	59.9524
AR8(SLO)	Fishing	0	161.737	161.737	161.737	161.737	0	0	0	0	0	0	0	0	166.05	166.05	166.05	166.05	0	0	0	0	0	0	0	0	170.363	170.363	170.363	170.363	0	0	0	0	0	0	0
AR8(SLO)	ForestGoods	0	0	0	0	0	0	0	0	0	0	0	0	0	0	0	0	0	0	0	0	0	0	0	0	0	0	0	0	0	0	0	0	0	0	0	0
AR8(SLO)	Manufacturing	781.823	320.371	320.371	320.371	320.371	782.005	782.005	782.005	782.005	820.637	820.637	820.637	820.637	335.518	335.518	335.518	335.518	818.979	818.979	818.979	818.979	859.451	859.451	859.451	859.451	350.665	350.665	350.665	350.665	856.053	856.053	856.053	856.053	898.372	898.372	898.372
AR8(SLO)	Services	5122.51	9268.76	9268.76	9268.76	9268.76	8756.71	8756.71	8756.71	8756.71	5221.75	5221.75	5221.75	5221.75	9444.95	9444.95	9444.95	9444.95	8923.17	8923.17	8923.17	8923.17	5321	5321	5321	5321	9621.14	9621.14	9621.14	9621.14	9090.08	9090.08	9090.08	9090.08	5420.51	5420.51	5420.51
AR8(SLO)	Remittance	30.9493	141.317	141.317	141.317	141.317	103.422	103.422	103.422	103.422	33.1582	33.1582	33.1582	33.1582	150.731	150.731	150.731	150.731	110.312	110.312	110.312	110.312	35.3671	35.3671	35.3671	35.3671	160.146	160.146	160.146	160.146	117.22	117.22	117.22	117.22	37.5821	37.5821	37.5821
AR8(LLO)	Farming	36805.4	3263.39	3263.39	3263.39	3263.39	2530.76	2530.76	2530.76	2530.76	38653.9	38653.9	38653.9	38653.9	3430.43	3430.43	3430.43	3430.43	2656.98	2656.98	2656.98	2656.98	40502.4	40502.4	40502.4	40502.4	3597.47	3597.47	3597.47	3597.47	2783.55	2783.55	2783.55	2783.55	42356	42356	42356
AR8(LLO)	FarmLabour	3598.11	3604.46	3731.6	2244.05	3191.25	2142.34	3617.18	3610.82	3668.03	3553.61	3718.89	3763.39	4511.91	4503.92	4695.58	2810.96	4008.81	2699.16	4543.85	4543.85	8872.08	7937.76	4679.6	4711.55	4485.81	4485.81	4660.17	2789.76	3994.43	2702.58	4501.66	4509.58	4572.99	4438.26	4652.24	4683.94
AR8(LLO)	Livestock	0	112.896	112.896	112.896	112.896	281.845	281.845	281.845	281.845	0	0	0	0	120.417	120.417	120.417	120.417	300.621	300.621	300.621	300.621	0	0	0	0	127.938	127.938	127.938	127.938	319.448	319.448	319.448	319.448	0	0	0
AR8(LLO)	Fishing	0	0	0	0	0	0	0	0	0	0	0	0	0	0	0	0	0	0	0	0	0	0	0	0	0	0	0	0	0	0	0	0	0	0	0	0
AR8(LLO)	ForestGoods	0	0	0	0	0	0	0	0	0	0	0	0	0	0	0	0	0	0	0	0	0	0	0	0	0	0	0	0	0	0	0	0	0	0	0	0
AR8(LLO)	Manufacturing	0	0	0	0	0	0	0	0	0	0	0	0	0	0	0	0	0	0	0	0	0	0	0	0	0	0	0	0	0	0	0	0	0	0	0	0
AR8(LLO)	Services	12932.3	10371.8	10371.8	10371.8	10371.8	13145.8	13145.8	13145.8	13145.8	13182.9	13182.9	13182.9	13182.9	10568.9	10568.9	10568.9	10568.9	13395.7	13395.7	13395.7	13395.7	13433.5	13433.5	13433.5	13433.5	10766.1	10766.1	10766.1	10766.1	13646.3	13646.3	13646.3	13646.3	13684.8	13684.8	13684.8
AR8(LLO)	Remittance	0	0	0	0	0	0	0	0	0	0	0	0	0	0	0	0	0	0	0	0	0	0	0	0	0	0	0	0	0	0	0	0	0	0	0	0
AR7(LL)	Farming	0	0	0	0	0	313.003	313.003	313.003	313.003	0	0	0	0	0	0	0	0	330.99	330.99	330.99	330.99	0	0	0	0	0	0	0	0	349.026	349.026	349.026	349.026	0	0	0
AR7(LL)	FarmLabour	5823.08	6096.44	6299.86	3820.6	5740.44	5181.02	6179.08	6210.87	6229.94	5575.16	6096.44	6134.58	7354.81	7714.16	7905.82	4711.55	7258.98	6508.32	7794.02	7809.99	12226.1	9007.84	7674.23	7762.07	7283.49	7632.21	7814.5	4604.69	7148.76	6641.53	7774.87	7798.65	7782.8	6982.33	7648.06	7735.24
AR7(LL)	Livestock	0	13.4212	13.4212	13.4212	13.4212	0	0	0	0	0	0	0	0	14.3153	14.3153	14.3153	14.3153	0	0	0	0	0	0	0	0	15.2094	15.2094	15.2094	15.2094	0	0	0	0	0	0	0
AR7(LL)	Fishing	203.11	147.211	147.211	147.211	147.211	95.6846	95.6846	95.6846	95.6846	208.685	208.685	208.685	208.685	151.156	151.156	151.156	151.156	98.2617	98.2617	98.2617	98.2617	214.26	214.26	214.26	214.26	155.1	155.1	155.1	155.1	100.846	100.846	100.846	100.846	219.85	219.85	219.85
AR7(LL)	ForestGoods	0	0	0	0	0	0	0	0	0	0	0	0	0	0	0	0	0	0	0	0	0	0	0	0	0	0	0	0	0	0	0	0	0	0	0	0
AR7(LL)	Manufacturing	4775.63	1537.85	1537.85	1537.85	1537.85	1140.01	1140.01	1140.01	1140.01	5012.77	5012.77	5012.77	5012.77	1610.59	1610.59	1610.59	1610.59	1193.97	1193.97	1193.97	1193.97	5249.92	5249.92	5249.92	5249.92	1683.33	1683.33	1683.33	1683.33	1248.08	1248.08	1248.08	1248.08	5487.71	5487.71	5487.71
AR7(LL)	Services	1788.61	5813.7	5813.7	5813.7	5813.7	6414.02	6414.02	6414.02	6414.02	1823.27	1823.27	1823.27	1823.27	5924.2	5924.2	5924.2	5924.2	6535.93	6535.93	6535.93	6535.93	1857.93	1857.93	1857.93	1857.93	6034.7	6034.7	6034.7	6034.7	6658.18	6658.18	6658.18	6658.18	1892.68	1892.68	1892.68
AR7(LL)	Remittance	1034.59	197.37	197.37	197.37	197.37	539.216	539.216	539.216	539.216	1108.43	1108.43	1108.43	1108.43	210.519	210.519	210.519	210.519	575.137	575.137	575.137	575.137	1182.27	1182.27	1182.27	1182.27	223.667	223.667	223.667	223.667	611.157	611.157	611.157	611.157	1256.32	1256.32	1256.32
AR7(SLO)	Farming	571.342	749.848	749.848	749.848	749.848	81.2638	81.2638	81.2638	81.2638	602.057	602.057	602.057	602.057	788.609	788.609	788.609	788.609	85.9447	85.9447	85.9447	85.9447	632.772	632.772	632.772	632.772	827.371	827.371	827.371	827.371	90.6383	90.6383	90.6383	90.6383	663.571	663.571	663.571
AR7(SLO)	FarmLabour	6992.79	7030.93	7418.71	2333.05	5537.02	0	0	0	0	6547.79	7329.71	7412.35	8776.26	8832.16	9319.28	2842.9	6955.52	0	0	0	0	9271.37	9223.45	9335.25	8710.08	8781.4	9272.78	2884.87	6918.92	0	0	0	0	8226.62	9153.9	9241.08
AR7(SLO)	Livestock	0	235.265	235.265	235.265	235.265	0	0	0	0	0	0	0	0	250.938	250.938	250.938	250.938	0	0	0	0	0	0	0	0	266.611	266.611	266.611	266.611	0	0	0	0	0	0	0
AR7(SLO)	Fishing	0	120.158	120.158	120.158	120.158	0	0	0	0	0	0	0	0	123.367	123.367	123.367	123.367	0	0	0	0	0	0	0	0	126.575	126.575	126.575	126.575	0	0	0	0	0	0	0
AR7(SLO)	ForestGoods	0	0	0	0	0	0	0	0	0	0	0	0	0	0	0	0	0	0	0	0	0	0	0	0	0	0	0	0	0	0	0	0	0	0	0	0
AR7(SLO)	Manufacturing	11212.4	885.427	885.427	885.427	885.427	1669.01	1669.01	1669.01	1669.01	11769.2	11769.2	11769.2	11769.2	927.292	927.292	927.292	927.292	1747.95	1747.95	1747.95	1747.95	12326	12326	12326	12326	969.156	969.156	969.156	969.156	1827.11	1827.11	1827.11	1827.11	12884.4	12884.4	12884.4
AR7(SLO)	Services	1435.81	11339.3	11339.3	11339.3	11339.3	11114.3	11114.3	11114.3	11114.3	1463.64	1463.64	1463.64	1463.64	11554.8	11554.8	11554.8	11554.8	11325.6	11325.6	11325.6	11325.6	1491.46	1491.46	1491.46	1491.46	11770.4	11770.4	11770.4	11770.4	11537.5	11537.5	11537.5	11537.5	1519.36	1519.36	1519.36
AR7(SLO)	Remittance	1350.71	8447.45	8447.45	8447.45	8447.45	2453.71	2453.71	2453.71	2453.71	1447.12	1447.12	1447.12	1447.12	9010.2	9010.2	9010.2	9010.2	2617.17	2617.17	2617.17	2617.17	1543.52	1543.52	1543.52	1543.52	9572.95	9572.95	9572.95	9572.95	2781.08	2781.08	2781.08	2781.08	1640.19	1640.19	1640.19
AR10(SLO)	Farming	7122.58	10456.5	10456.5	10456.5	10456.5	0	0	0	0	7488.26	7488.26	7488.26	7488.26	10952	10952	10952	10952	0	0	0	0	7853.95	7853.95	7853.95	7853.95	11447.6	11447.6	11447.6	11447.6	0	0	0	0	8220.63	8220.63	8220.63
AR10(SLO)	FarmLabour	3528.18	3865.1	3877.82	3286.61	3744.32	0	0	0	0	3337.47	3668.03	3706.18	4432.05	4863.28	4879.25	4128.59	4711.55	0	0	0	0	6292.71	4615.72	4663.63	4374.85	4826.6	4842.45	4081.61	4676.02	0	0	0	0	4121.24	4588.84	4644.32
AR10(SLO)	Livestock	47.1608	85.264	85.264	85.264	85.264	0	0	0	0	50.5268	50.5268	50.5268	50.5268	90.9441	90.9441	90.9441	90.9441	0	0	0	0	53.8928	53.8928	53.8928	53.8928	96.6242	96.6242	96.6242	96.6242	0	0	0	0	57.268	57.268	57.268
AR10(SLO)	Fishing	0	0	0	0	0	0	0	0	0	0	0	0	0	0	0	0	0	0	0	0	0	0	0	0	0	0	0	0	0	0	0	0	0	0	0	0
AR10(SLO)	ForestGoods	0	0	0	0	0	0	0	0	0	0	0	0	0	0	0	0	0	0	0	0	0	0	0	0	0	0	0	0	0	0	0	0	0	0	0	0
AR10(SLO)	Manufacturing	365.226	431.319	431.319	431.319	431.319	0	0	0	0	383.371	383.371	383.371	383.371	451.725	451.725	451.725	451.725	0	0	0	0	401.516	401.516	401.516	401.516	472.131	472.131	472.131	472.131	0	0	0	0	419.71	419.71	419.71
AR10(SLO)	Services	364.743	194.264	194.264	194.264	194.264	0	0	0	0	371.79	371.79	371.79	371.79	197.945	197.945	197.945	197.945	0	0	0	0	378.838	378.838	378.838	378.838	201.627	201.627	201.627	201.627	0	0	0	0	385.905	385.905	385.905
AR10(SLO)	Remittance	0	108.948	108.948	108.948	108.948	0	0	0	0	0	0	0	0	116.206	116.206	116.206	116.206	0	0	0	0	0	0	0	0	123.464	123.464	123.464	123.464	0	0	0	0	0	0	0
AR9(LL)	Farming	1342.32	3097.65	3097.65	3097.65	3097.65	116.264	116.264	116.264	116.264	1410.22	1410.22	1410.22	1410.22	3248.39	3248.39	3248.39	3248.39	122.944	122.944	122.944	122.944	1478.12	1478.12	1478.12	1478.12	3399.12	3399.12	3399.12	3399.12	129.641	129.641	129.641	129.641	1546.2	1546.2	1546.2
AR9(LL)	FarmLabour	0	3909.6	3903.25	3617.18	3865.1	0	0	0	0	0	0	0	0	13623.6	4911.19	4527.88	4863.28	0	0	0	0	0	0	0	0	4897.93	4874.16	4501.66	4826.6	0	0	0	0	0	0	0
AR9(LL)	Livestock	78.847	0	0	0	0	0	0	0	0	84.4745	84.4745	84.4745	84.4745	0	0	0	0	0	0	0	0	90.102	90.102	90.102	90.102	0	0	0	0	0	0	0	0	95.745	95.745	95.745
AR9(LL)	Fishing	0	242.106	242.106	242.106	242.106	0	0	0	0	0	0	0	0	248.575	248.575	248.575	248.575	0	0	0	0	0	0	0	0	255.044	255.044	255.044	255.044	0	0	0	0	0	0	0
AR9(LL)	ForestGoods	0	0	0	0	0	0	0	0	0	0	0	0	0	0	0	0	0	0	0	0	0	0	0	0	0	0	0	0	0	0	0	0	0	0	0	0
AR9(LL)	Manufacturing	4376.56	781.005	781.005	781.005	781.005	3137.71	3137.71	3137.71	3137.71	4593.93	4593.93	4593.93	4593.93	817.979	817.979	817.979	817.979	3286.18	3286.18	3286.18	3286.18	4811.3	4811.3	4811.3	4811.3	854.952	854.952	854.952	854.952	3435.06	3435.06	3435.06	3435.06	5029.26	5029.26	5029.26
AR9(LL)	Services	0	33.4738	33.4738	33.4738	33.4738	829.844	829.844	829.844	829.844	0	0	0	0	34.1049	34.1049	34.1049	34.1049	845.622	845.622	845.622	845.622	0	0	0	0	34.736	34.736	34.736	34.736	861.444	861.444	861.444	861.444	0	0	0
AR9(LL)	Remittance	92.111	197.37	197.37	197.37	197.37	2720.55	2720.55	2720.55	2720.55	98.6852	98.6852	98.6852	98.6852	210.519	210.519	210.519	210.519	2901.79	2901.79	2901.79	2901.79	105.259	105.259	105.259	105.259	223.667	223.667	223.667	223.667	3083.52	3083.52	3083.52	3083.52	111.852	111.852	111.852
AR9(SLO)	Farming	1285.95	3139.92	3139.92	3139.92	3139.92	174.686	174.686	174.686	174.686	1350.33	1350.33	1350.33	1350.33	3297.33	3297.33	3297.33	3297.33	184.258	184.258	184.258	184.258	1414.7	1414.7	1414.7	1414.7	3454.74	3454.74	3454.74	3454.74	193.856	193.856	193.856	193.856	1479.25	1479.25	1479.25
AR9(SLO)	FarmLabour	0	6382.51	6369.79	5931.15	6325.29	0	0	0	0	0	0	0	0	8017.62	8017.62	7466.61	7961.72	0	0	0	0	0	0	0	0	7965.08	7957.16	7410.3	7901.68	0	0	0	0	0	0	0
AR9(SLO)	Livestock	0	507.636	507.636	507.636	507.636	0	0	0	0	0	0	0	0	541.454	541.454	541.454	541.454	0	0	0	0	0	0	0	0	575.272	575.272	575.272	575.272	0	0	0	0	0	0	0
AR9(SLO)	Fishing	0	0	0	0	0	80.3687	80.3687	80.3687	80.3687	0	0	0	0	0	0	0	0	82.5251	82.5251	82.5251	82.5251	0	0	0	0	0	0	0	0	84.6873	84.6873	84.6873	84.6873	0	0	0
AR9(SLO)	ForestGoods	0	0	0	0	0	0	0	0	0	0	0	0	0	0	0	0	0	0	0	0	0	0	0	0	0	0	0	0	0	0	0	0	0	0	0	0
AR9(SLO)	Manufacturing	4740.31	195.159	195.159	195.159	195.159	5272.51	5272.51	5272.51	5272.51	4975.72	4975.72	4975.72	4975.72	204.363	204.363	204.363	204.363	5521.96	5521.96	5521.96	5521.96	5211.13	5211.13	5211.13	5211.13	213.567	213.567	213.567	213.567	5772.1	5772.1	5772.1	5772.1	5447.18	5447.18	5447.18
AR9(SLO)	Services	919.805	0	0	0	0	1441.32	1441.32	1441.32	1441.32	937.634	937.634	937.634	937.634	0	0	0	0	1468.72	1468.72	1468.72	1468.72	955.463	955.463	955.463	955.463	0	0	0	0	1496.2	1496.2	1496.2	1496.2	973.341	973.341	973.341
AR9(SLO)	Remittance	210.75	154.738	154.738	154.738	154.738	281.845	281.845	281.845	281.845	225.792	225.792	225.792	225.792	165.047	165.047	165.047	165.047	300.621	300.621	300.621	300.621	240.833	240.833	240.833	240.833	175.355	175.355	175.355	175.355	319.448	319.448	319.448	319.448	255.916	255.916	255.916
AR12(SLO)	Farming	5850.06	4996.04	4996.04	4996.04	4996.04	768.321	768.321	768.321	768.321	6158.68	6158.68	6158.68	6158.68	5242.86	5242.86	5242.86	5242.86	806.715	806.715	806.715	806.715	6467.3	6467.3	6467.3	6467.3	5489.68	5489.68	5489.68	5489.68	845.213	845.213	845.213	845.213	6776.76	6776.76	6776.76
AR12(SLO)	FarmLabour	0	6312.58	6350.72	5587.87	6268.08	0	0	0	0	0	0	0	0	7969.7	7993.66	7011.42	7873.87	0	0	0	0	0	0	0	0	7901.68	7925.46	6958.55	7822.42	0	0	0	0	0	0	0
AR12(SLO)	Livestock	345.6	781.586	781.586	781.586	781.586	67.8954	67.8954	67.8954	67.8954	370.267	370.267	370.267	370.267	833.654	833.654	833.654	833.654	72.4184	72.4184	72.4184	72.4184	394.933	394.933	394.933	394.933	885.722	885.722	885.722	885.722	76.9539	76.9539	76.9539	76.9539	419.667	419.667	419.667
AR12(SLO)	Fishing	0	28.0527	28.0527	28.0527	28.0527	296.212	296.212	296.212	296.212	0	0	0	0	28.789	28.789	28.789	28.789	304.153	304.153	304.153	304.153	0	0	0	0	29.5254	29.5254	29.5254	29.5254	312.117	312.117	312.117	312.117	0	0	0
AR12(SLO)	ForestGoods	0	0	0	0	0	0	0	0	0	0	0	0	0	0	0	0	0	0	0	0	0	0	0	0	0	0	0	0	0	0	0	0	0	0	0	0
AR12(SLO)	Manufacturing	1042.83	374.266	374.266	374.266	374.266	279.949	279.949	279.949	279.949	1094.64	1094.64	1094.64	1094.64	391.937	391.937	391.937	391.937	293.203	293.203	293.203	293.203	1146.44	1146.44	1146.44	1146.44	409.609	409.609	409.609	409.609	306.493	306.493	306.493	306.493	1198.39	1198.39	1198.39
AR12(SLO)	Services	2320.04	1001.79	1001.79	1001.79	1001.79	6455.86	6455.86	6455.86	6455.86	2365.01	2365.01	2365.01	2365.01	1020.83	1020.83	1020.83	1020.83	6578.56	6578.56	6578.56	6578.56	2409.97	2409.97	2409.97	2409.97	1039.87	1039.87	1039.87	1039.87	6701.6	6701.6	6701.6	6701.6	2455.06	2455.06	2455.06
AR12(SLO)	Remittance	0	0	0	0	0	49.7373	49.7373	49.7373	49.7373	0	0	0	0	0	0	0	0	53.0507	53.0507	53.0507	53.0507	0	0	0	0	0	0	0	0	56.3732	56.3732	56.3732	56.3732	0	0	0
AR11(LL)	Farming	382.016	53.5794	53.5794	53.5794	53.5794	0	0	0	0	401.003	401.003	401.003	401.003	56.6824	56.6824	56.6824	56.6824	0	0	0	0	419.989	419.989	419.989	419.989	59.7854	59.7854	59.7854	59.7854	0	0	0	0	439.027	439.027	439.027
AR11(LL)	FarmLabour	0	0	0	0	0	0	0	0	0	0	0	0	0	0	0	0	0	0	0	0	0	0	0	0	0	0	0	0	0	0	0	0	0	0	0	0
AR11(LL)	Livestock	0	0	0	0	0	0	0	0	0	0	0	0	0	0	0	0	0	0	0	0	0	0	0	0	0	0	0	0	0	0	0	0	0	0	0	0
AR11(LL)	Fishing	0	0	0	0	0	49.737	49.737	49.737	49.737	0	0	0	0	0	0	0	0	51.0519	51.0519	51.0519	51.0519	0	0	0	0	0	0	0	0	52.3703	52.3703	52.3703	52.3703	0	0	0
AR11(LL)	ForestGoods	0	0	0	0	0	0	0	0	0	0	0	0	0	0	0	0	0	0	0	0	0	0	0	0	0	0	0	0	0	0	0	0	0	0	0	0
AR11(LL)	Manufacturing	5769.56	5053.98	5053.98	5053.98	5053.98	670.847	670.847	670.847	670.847	6056.09	6056.09	6056.09	6056.09	5293.07	5293.07	5293.07	5293.07	702.613	702.613	702.613	702.613	6342.62	6342.62	6342.62	6342.62	5532.16	5532.16	5532.16	5532.16	734.467	734.467	734.467	734.467	6629.94	6629.94	6629.94
AR11(LL)	Services	414.744	506.475	506.475	506.475	506.475	5364.8	5364.8	5364.8	5364.8	422.791	422.791	422.791	422.791	516.1	516.1	516.1	516.1	5466.78	5466.78	5466.78	5466.78	430.837	430.837	430.837	430.837	525.724	525.724	525.724	525.724	5569.04	5569.04	5569.04	5569.04	438.906	438.906	438.906
AR11(LL)	Remittance	803.944	717.638	717.638	717.638	717.638	337.109	337.109	337.109	337.109	861.324	861.324	861.324	861.324	765.446	765.446	765.446	765.446	359.566	359.566	359.566	359.566	918.704	918.704	918.704	918.704	813.254	813.254	813.254	813.254	382.085	382.085	382.085	382.085	976.241	976.241	976.241
AR11(SLO)	Farming	1716.76	1791.59	1791.59	1791.59	1791.59	833.428	833.428	833.428	833.428	1805.96	1805.96	1805.96	1805.96	1885.63	1885.63	1885.63	1885.63	881.288	881.288	881.288	881.288	1895.16	1895.16	1895.16	1895.16	1979.67	1979.67	1979.67	1979.67	929.28	929.28	929.28	929.28	1984.6	1984.6	1984.6
AR11(SLO)	FarmLabour	0	0	0	0	0	0	0	0	0	0	0	0	0	0	0	0	0	0	0	0	0	0	0	0	0	0	0	0	0	0	0	0	0	0	0	0
AR11(SLO)	Livestock	0	7.89481	7.89481	7.89481	7.89481	276.318	276.318	276.318	276.318	0	0	0	0	8.42075	8.42075	8.42075	8.42075	294.726	294.726	294.726	294.726	0	0	0	0	8.94669	8.94669	8.94669	8.94669	313.184	313.184	313.184	313.184	0	0	0
AR11(SLO)	Fishing	0	0	0	0	0	90.3161	90.3161	90.3161	90.3161	0	0	0	0	0	0	0	0	92.7354	92.7354	92.7354	92.7354	0	0	0	0	0	0	0	0	95.1614	95.1614	95.1614	95.1614	0	0	0
AR11(SLO)	ForestGoods	0	0	0	0	0	0	0	0	0	0	0	0	0	0	0	0	0	0	0	0	0	0	0	0	0	0	0	0	0	0	0	0	0	0	0	0
AR11(SLO)	Manufacturing	6480.02	6648.89	6648.89	6648.89	6648.89	444.793	444.793	444.793	444.793	6801.84	6801.84	6801.84	6801.84	6963.45	6963.45	6963.45	6963.45	465.83	465.83	465.83	465.83	7123.66	7123.66	7123.66	7123.66	7278.01	7278.01	7278.01	7278.01	486.925	486.925	486.925	486.925	7446.36	7446.36	7446.36
AR11(SLO)	Services	818.54	185.895	185.895	185.895	185.895	7880.44	7880.44	7880.44	7880.44	834.423	834.423	834.423	834.423	189.419	189.419	189.419	189.419	8030.23	8030.23	8030.23	8030.23	850.307	850.307	850.307	850.307	192.943	192.943	192.943	192.943	8180.43	8180.43	8180.43	8180.43	866.233	866.233	866.233
AR11(SLO)	Remittance	2339.62	1944.49	1944.49	1944.49	1944.49	1717.12	1717.12	1717.12	1717.12	2506.6	2506.6	2506.6	2506.6	2074.03	2074.03	2074.03	2074.03	1831.51	1831.51	1831.51	1831.51	2673.59	2673.59	2673.59	2673.59	2203.57	2203.57	2203.57	2203.57	1946.22	1946.22	1946.22	1946.22	2841.03	2841.03	2841.03
AR14(SLO)	Farming	2330.06	7486.37	7486.37	7486.37	7486.37	640.479	640.479	640.479	640.479	2455.18	2455.18	2455.18	2455.18	7856.52	7856.52	7856.52	7856.52	674.086	674.086	674.086	674.086	2580.3	2580.3	2580.3	2580.3	8226.68	8226.68	8226.68	8226.68	707.785	707.785	707.785	707.785	2705.76	2705.76	2705.76
AR14(SLO)	FarmLabour	0	0	0	0	0	0	0	0	0	0	0	0	0	0	0	0	0	0	0	0	0	0	0	0	0	0	0	0	0	0	0	0	0	0	0	0
AR14(SLO)	Livestock	0	595.269	595.269	595.269	595.269	542.374	542.374	542.374	542.374	0	0	0	0	634.924	634.924	634.924	634.924	578.505	578.505	578.505	578.505	0	0	0	0	674.58	674.58	674.58	674.58	614.736	614.736	614.736	614.736	0	0	0
AR14(SLO)	Fishing	0	0	0	0	0	398.475	398.475	398.475	398.475	0	0	0	0	0	0	0	0	409.099	409.099	409.099	409.099	0	0	0	0	0	0	0	0	419.752	419.752	419.752	419.752	0	0	0
AR14(SLO)	ForestGoods	0	0	0	0	0	0	0	0	0	0	0	0	0	0	0	0	0	0	0	0	0	0	0	0	0	0	0	0	0	0	0	0	0	0	0	0
AR14(SLO)	Manufacturing	871.459	488.582	488.582	488.582	488.582	698.584	698.584	698.584	698.584	914.743	914.743	914.743	914.743	511.671	511.671	511.671	511.671	731.665	731.665	731.665	731.665	958.028	958.028	958.028	958.028	534.76	534.76	534.76	534.76	764.837	764.837	764.837	764.837	1001.43	1001.43	1001.43
AR14(SLO)	Services	14788.6	2657.9	2657.9	2657.9	2657.9	8322.76	8322.76	8322.76	8322.76	15075.1	15075.1	15075.1	15075.1	2708.39	2708.39	2708.39	2708.39	8480.96	8480.96	8480.96	8480.96	15361.6	15361.6	15361.6	15361.6	2758.88	2758.88	2758.88	2758.88	8639.6	8639.6	8639.6	8639.6	15648.9	15648.9	15648.9
AR14(SLO)	Remittance	308.756	185.528	185.528	185.528	185.528	580.269	580.269	580.269	580.269	330.793	330.793	330.793	330.793	197.888	197.888	197.888	197.888	618.925	618.925	618.925	618.925	352.829	352.829	352.829	352.829	210.247	210.247	210.247	210.247	657.687	657.687	657.687	657.687	374.927	374.927	374.927
AR13(LL)	Farming	982.097	0	0	0	0	209.159	209.159	209.159	209.159	1032.85	1032.85	1032.85	1032.85	0	0	0	0	219.363	219.363	219.363	219.363	1083.6	1083.6	1083.6	1083.6	0	0	0	0	229.594	229.594	229.594	229.594	1134.49	1134.49	1134.49
AR13(LL)	FarmLabour	0	0	0	0	0	0	0	0	0	0	0	0	0	0	0	0	0	0	0	0	0	0	0	0	0	0	0	0	0	0	0	0	0	0	0	0
AR13(LL)	Livestock	0	116.054	116.054	116.054	116.054	0	0	0	0	0	0	0	0	123.785	123.785	123.785	123.785	0	0	0	0	0	0	0	0	131.516	131.516	131.516	131.516	0	0	0	0	0	0	0
AR13(LL)	Fishing	87.8968	197.738	197.738	197.738	197.738	3978.33	3978.33	3978.33	3978.33	90.3161	90.3161	90.3161	90.3161	203.05	203.05	203.05	203.05	4084.68	4084.68	4084.68	4084.68	92.7354	92.7354	92.7354	92.7354	208.362	208.362	208.362	208.362	4191.31	4191.31	4191.31	4191.31	95.1614	95.1614	95.1614
AR13(LL)	ForestGoods	0	0	0	0	0	0	0	0	0	0	0	0	0	0	0	0	0	0	0	0	0	0	0	0	0	0	0	0	0	0	0	0	0	0	0	0
AR13(LL)	Manufacturing	5058.38	3865.82	3865.82	3865.82	3865.82	910.585	910.585	910.585	910.585	5309.56	5309.56	5309.56	5309.56	4048.74	4048.74	4048.74	4048.74	953.659	953.659	953.659	953.659	5560.75	5560.75	5560.75	5560.75	4231.66	4231.66	4231.66	4231.66	996.852	996.852	996.852	996.852	5812.63	5812.63	5812.63
AR13(LL)	Services	0	232.316	232.316	232.316	232.316	0	0	0	0	0	0	0	0	236.734	236.734	236.734	236.734	0	0	0	0	0	0	0	0	241.152	241.152	241.152	241.152	0	0	0	0	0	0	0
AR13(LL)	Remittance	92.111	131.843	131.843	131.843	131.843	49.7373	49.7373	49.7373	49.7373	98.6852	98.6852	98.6852	98.6852	140.627	140.627	140.627	140.627	53.0507	53.0507	53.0507	53.0507	105.259	105.259	105.259	105.259	149.41	149.41	149.41	149.41	56.3732	56.3732	56.3732	56.3732	111.852	111.852	111.852
AR13(SLO)	Farming	906.039	158.106	158.106	158.106	158.106	0	0	0	0	951.006	951.006	951.006	951.006	165.575	165.575	165.575	165.575	0	0	0	0	995.974	995.974	995.974	995.974	173.043	173.043	173.043	173.043	0	0	0	0	1041.06	1041.06	1041.06
AR13(SLO)	FarmLabour	0	0	0	0	0	0	0	0	0	0	0	0	0	0	0	0	0	0	0	0	0	0	0	0	0	0	0	0	0	0	0	0	0	0	0	0
AR13(SLO)	Livestock	0	105.79	105.79	105.79	105.79	0	0	0	0	0	0	0	0	112.838	112.838	112.838	112.838	0	0	0	0	0	0	0	0	119.886	119.886	119.886	119.886	0	0	0	0	0	0	0
AR13(SLO)	Fishing	0	479.633	479.633	479.633	479.633	4426.33	4426.33	4426.33	4426.33	0	0	0	0	492.466	492.466	492.466	492.466	4544.67	4544.67	4544.67	4544.67	0	0	0	0	505.299	505.299	505.299	505.299	4663.33	4663.33	4663.33	4663.33	0	0	0
AR13(SLO)	ForestGoods	0	0	0	0	0	0	0	0	0	0	0	0	0	0	0	0	0	0	0	0	0	0	0	0	0	0	0	0	0	0	0	0	0	0	0	0
AR13(SLO)	Manufacturing	5524.34	6405.78	6405.78	6405.78	6405.78	480.845	480.845	480.845	480.845	5798.72	5798.72	5798.72	5798.72	6708.88	6708.88	6708.88	6708.88	503.618	503.618	503.618	503.618	6073.1	6073.1	6073.1	6073.1	7011.98	7011.98	7011.98	7011.98	526.454	526.454	526.454	526.454	6348.24	6348.24	6348.24
AR13(SLO)	Services	113.949	0	0	0	0	0	0	0	0	116.158	116.158	116.158	116.158	0	0	0	0	0	0	0	0	118.367	118.367	118.367	118.367	0	0	0	0	0	0	0	0	120.582	120.582	120.582
AR13(SLO)	Remittance	0	172.896	172.896	172.896	172.896	0	0	0	0	0	0	0	0	184.414	184.414	184.414	184.414	0	0	0	0	0	0	0	0	195.932	195.932	195.932	195.932	0	0	0	0	0	0	0
AR15(LL)	Farming	0	0	0	0	0	0	0	0	0	0	0	0	0	0	0	0	0	0	0	0	0	0	0	0	0	0	0	0	0	0	0	0	0	0	0	0
AR15(LL)	FarmLabour	0	0	0	0	0	0	0	0	0	0	0	0	0	0	0	0	0	0	0	0	0	0	0	0	0	0	0	0	0	0	0	0	0	0	0	0
AR15(LL)	Livestock	0	0	0	0	0	0	0	0	0	0	0	0	0	0	0	0	0	0	0	0	0	0	0	0	0	0	0	0	0	0	0	0	0	0	0	0
AR15(LL)	Fishing	0	282.685	282.685	282.685	282.685	176.053	176.053	176.053	176.053	0	0	0	0	290.259	290.259	290.259	290.259	180.787	180.787	180.787	180.787	0	0	0	0	297.832	297.832	297.832	297.832	185.533	185.533	185.533	185.533	0	0	0
AR15(LL)	ForestGoods	0	0	0	0	0	0	0	0	0	0	0	0	0	0	0	0	0	0	0	0	0	0	0	0	0	0	0	0	0	0	0	0	0	0	0	0
AR15(LL)	Manufacturing	901.091	271.633	271.633	271.633	271.633	4233.34	4233.34	4233.34	4233.34	945.849	945.849	945.849	945.849	284.466	284.466	284.466	284.466	4433.62	4433.62	4433.62	4433.62	990.606	990.606	990.606	990.606	297.299	297.299	297.299	297.299	4634.45	4634.45	4634.45	4634.45	1035.49	1035.49	1035.49
AR15(LL)	Services	8061.56	5796.96	5796.96	5796.96	5796.96	1754.53	1754.53	1754.53	1754.53	8217.76	8217.76	8217.76	8217.76	5907.15	5907.15	5907.15	5907.15	1787.88	1787.88	1787.88	1787.88	8373.96	8373.96	8373.96	8373.96	6017.33	6017.33	6017.33	6017.33	1821.31	1821.31	1821.31	1821.31	8530.59	8530.59	8530.59
AR15(LL)	Remittance	276.333	828.955	828.955	828.955	828.955	566.848	566.848	566.848	566.848	296.055	296.055	296.055	296.055	884.179	884.179	884.179	884.179	604.61	604.61	604.61	604.61	315.778	315.778	315.778	315.778	939.402	939.402	939.402	939.402	642.476	642.476	642.476	642.476	335.555	335.555	335.555
AR15(SLO)	Farming	1601.65	2442.54	2442.54	2442.54	2442.54	304.897	304.897	304.897	304.897	1682.27	1682.27	1682.27	1682.27	2559.83	2559.83	2559.83	2559.83	322.411	322.411	322.411	322.411	1762.9	1762.9	1762.9	1762.9	2677.11	2677.11	2677.11	2677.11	339.973	339.973	339.973	339.973	1843.75	1843.75	1843.75
AR15(SLO)	FarmLabour	0	0	0	0	0	0	0	0	0	0	0	0	0	0	0	0	0	0	0	0	0	0	0	0	0	0	0	0	0	0	0	0	0	0	0	0
AR15(SLO)	Livestock	0	0	0	0	0	0	0	0	0	0	0	0	0	0	0	0	0	0	0	0	0	0	0	0	0	0	0	0	0	0	0	0	0	0	0	0
AR15(SLO)	Fishing	0	0	0	0	0	0	0	0	0	0	0	0	0	0	0	0	0	0	0	0	0	0	0	0	0	0	0	0	0	0	0	0	0	0	0	0
AR15(SLO)	ForestGoods	0	0	0	0	0	0	0	0	0	0	0	0	0	0	0	0	0	0	0	0	0	0	0	0	0	0	0	0	0	0	0	0	0	0	0	0
AR15(SLO)	Manufacturing	1856.76	1429.27	1429.27	1429.27	1429.27	13053.1	13053.1	13053.1	13053.1	1948.96	1948.96	1948.96	1948.96	1496.91	1496.91	1496.91	1496.91	13670.6	13670.6	13670.6	13670.6	2041.16	2041.16	2041.16	2041.16	1564.54	1564.54	1564.54	1564.54	14289.9	14289.9	14289.9	14289.9	2133.61	2133.61	2133.61
AR15(SLO)	Services	9583.95	11465.6	11465.6	11465.6	11465.6	1115.16	1115.16	1115.16	1115.16	9769.66	9769.66	9769.66	9769.66	11683.6	11683.6	11683.6	11683.6	1136.36	1136.36	1136.36	1136.36	9955.37	9955.37	9955.37	9955.37	11901.5	11901.5	11901.5	11901.5	1157.61	1157.61	1157.61	1157.61	10141.6	10141.6	10141.6
AR15(SLO)	Remittance	1778.11	2536.6	2536.6	2536.6	2536.6	2299.76	2299.76	2299.76	2299.76	1905.02	1905.02	1905.02	1905.02	2705.59	2705.59	2705.59	2705.59	2452.96	2452.96	2452.96	2452.96	2031.93	2031.93	2031.93	2031.93	2874.57	2874.57	2874.57	2874.57	2606.59	2606.59	2606.59	2606.59	2159.18	2159.18	2159.18
AR18(LL)	Farming	0	0	0	0	0	0	0	0	0	0	0	0	0	0	0	0	0	0	0	0	0	0	0	0	0	0	0	0	0	0	0	0	0	0	0	0
AR18(LL)	FarmLabour	0	0	0	0	0	0	0	0	0	0	0	0	0	0	0	0	0	0	0	0	0	0	0	0	0	0	0	0	0	0	0	0	0	0	0	0
AR18(LL)	Livestock	0	20.5265	20.5265	20.5265	20.5265	0	0	0	0	0	0	0	0	21.8939	21.8939	21.8939	21.8939	0	0	0	0	0	0	0	0	23.2614	23.2614	23.2614	23.2614	0	0	0	0	0	0	0
AR18(LL)	Fishing	168.846	43.3686	43.3686	43.3686	43.3686	191.369	191.369	191.369	191.369	173.474	173.474	173.474	173.474	44.5256	44.5256	44.5256	44.5256	196.523	196.523	196.523	196.523	178.103	178.103	178.103	178.103	45.6827	45.6827	45.6827	45.6827	201.692	201.692	201.692	201.692	182.744	182.744	182.744
AR18(LL)	ForestGoods	0	0	0	0	0	0	0	0	0	0	0	0	0	0	0	0	0	0	0	0	0	0	0	0	0	0	0	0	0	0	0	0	0	0	0	0
AR18(LL)	Manufacturing	4841.31	367.318	367.318	367.318	367.318	129.369	129.369	129.369	129.369	5081.72	5081.72	5081.72	5081.72	384.727	384.727	384.727	384.727	135.523	135.523	135.523	135.523	5322.12	5322.12	5322.12	5322.12	402.135	402.135	402.135	402.135	141.693	141.693	141.693	141.693	5563.19	5563.19	5563.19
AR18(LL)	Services	17.4213	0	0	0	0	0	0	0	0	17.7369	17.7369	17.7369	17.7369	0	0	0	0	0	0	0	0	18.0524	18.0524	18.0524	18.0524	0	0	0	0	0	0	0	0	18.3689	18.3689	18.3689
AR18(LL)	Remittance	638.882	144.475	144.475	144.475	144.475	322.108	322.108	322.108	322.108	684.48	684.48	684.48	684.48	154.1	154.1	154.1	154.1	343.567	343.567	343.567	343.567	730.079	730.079	730.079	730.079	163.724	163.724	163.724	163.724	365.084	365.084	365.084	365.084	775.803	775.803	775.803
AR17(LL)	Farming	343.648	365.739	365.739	365.739	365.739	12.2633	12.2633	12.2633	12.2633	362.108	362.108	362.108	362.108	383.043	383.043	383.043	383.043	12.947	12.947	12.947	12.947	380.568	380.568	380.568	380.568	400.346	400.346	400.346	400.346	13.6326	13.6326	13.6326	13.6326	399.079	399.079	399.079
AR17(LL)	FarmLabour	0	0	0	0	0	0	0	0	0	0	0	0	0	0	0	0	0	0	0	0	0	0	0	0	0	0	0	0	0	0	0	0	0	0	0	0
AR17(LL)	Livestock	0	36.3161	36.3161	36.3161	36.3161	0	0	0	0	0	0	0	0	38.7354	38.7354	38.7354	38.7354	0	0	0	0	0	0	0	0	41.1548	41.1548	41.1548	41.1548	0	0	0	0	0	0	0
AR17(LL)	Fishing	0	26.2633	26.2633	26.2633	26.2633	0	0	0	0	0	0	0	0	26.947	26.947	26.947	26.947	0	0	0	0	0	0	0	0	27.6307	27.6307	27.6307	27.6307	0	0	0	0	0	0	0
AR17(LL)	ForestGoods	0	0	0	0	0	0	0	0	0	0	0	0	0	0	0	0	0	0	0	0	0	0	0	0	0	0	0	0	0	0	0	0	0	0	0	0
AR17(LL)	Manufacturing	4581.04	230.423	230.423	230.423	230.423	4395.61	4395.61	4395.61	4395.61	4808.51	4808.51	4808.51	4808.51	241.31	241.31	241.31	241.31	4603.56	4603.56	4603.56	4603.56	5035.97	5035.97	5035.97	5035.97	252.196	252.196	252.196	252.196	4812.09	4812.09	4812.09	4812.09	5264.06	5264.06	5264.06
AR17(LL)	Services	5.47378	0	0	0	0	0	0	0	0	5.57896	5.57896	5.57896	5.57896	0	0	0	0	0	0	0	0	5.68415	5.68415	5.68415	5.68415	0	0	0	0	0	0	0	0	5.78963	5.78963	5.78963
AR17(LL)	Remittance	156.957	46.5794	46.5794	46.5794	46.5794	11.8422	11.8422	11.8422	11.8422	168.16	168.16	168.16	168.16	49.6824	49.6824	49.6824	49.6824	12.6311	12.6311	12.6311	12.6311	179.362	179.362	179.362	179.362	52.7854	52.7854	52.7854	52.7854	13.4222	13.4222	13.4222	13.4222	190.595	190.595	190.595
AR16(LL)	Farming	420.544	0	0	0	0	0	0	0	0	441.424	441.424	441.424	441.424	0	0	0	0	0	0	0	0	462.304	462.304	462.304	462.304	0	0	0	0	0	0	0	0	483.241	483.241	483.241
AR16(LL)	FarmLabour	0	0	0	0	0	0	0	0	0	0	0	0	0	0	0	0	0	0	0	0	0	0	0	0	0	0	0	0	0	0	0	0	0	0	0	0
AR16(LL)	Livestock	0	0	0	0	0	0	0	0	0	0	0	0	0	0	0	0	0	0	0	0	0	0	0	0	0	0	0	0	0	0	0	0	0	0	0	0
AR16(LL)	Fishing	0	0	0	0	0	0	0	0	0	0	0	0	0	0	0	0	0	0	0	0	0	0	0	0	0	0	0	0	0	0	0	0	0	0	0	0
AR16(LL)	ForestGoods	0	0	0	0	0	0	0	0	0	0	0	0	0	0	0	0	0	0	0	0	0	0	0	0	0	0	0	0	0	0	0	0	0	0	0	0
AR16(LL)	Manufacturing	387.701	5496.98	5496.98	5496.98	5496.98	5583.56	5583.56	5583.56	5583.56	406.95	406.95	406.95	406.95	5757.06	5757.06	5757.06	5757.06	5847.74	5847.74	5847.74	5847.74	426.199	426.199	426.199	426.199	6017.14	6017.14	6017.14	6017.14	6112.64	6112.64	6112.64	6112.64	445.501	445.501	445.501
AR16(LL)	Services	6133.37	0	0	0	0	885.634	885.634	885.634	885.634	6252.23	6252.23	6252.23	6252.23	0	0	0	0	902.464	902.464	902.464	902.464	6371.09	6371.09	6371.09	6371.09	0	0	0	0	919.34	919.34	919.34	919.34	6490.28	6490.28	6490.28
AR16(LL)	Remittance	241.699	49.7373	49.7373	49.7373	49.7373	419.215	419.215	419.215	419.215	258.95	258.95	258.95	258.95	53.0507	53.0507	53.0507	53.0507	447.142	447.142	447.142	447.142	276.201	276.201	276.201	276.201	56.3641	56.3641	56.3641	56.3641	475.146	475.146	475.146	475.146	293.499	293.499	293.499
AR16(SLO)	Farming	348.173	218.528	218.528	218.528	218.528	178.159	178.159	178.159	178.159	365.529	365.529	365.529	365.529	228.889	228.889	228.889	228.889	188.363	188.363	188.363	188.363	382.885	382.885	382.885	382.885	239.25	239.25	239.25	239.25	198.594	198.594	198.594	198.594	400.288	400.288	400.288
AR16(SLO)	FarmLabour	0	0	0	0	0	0	0	0	0	0	0	0	0	0	0	0	0	0	0	0	0	0	0	0	0	0	0	0	0	0	0	0	0	0	0	0
AR16(SLO)	Livestock	0	0	0	0	0	0	0	0	0	0	0	0	0	0	0	0	0	0	0	0	0	0	0	0	0	0	0	0	0	0	0	0	0	0	0	0
AR16(SLO)	Fishing	0	88.5267	88.5267	88.5267	88.5267	0	0	0	0	0	0	0	0	90.8934	90.8934	90.8934	90.8934	0	0	0	0	0	0	0	0	93.2601	93.2601	93.2601	93.2601	0	0	0	0	0	0	0
AR16(SLO)	ForestGoods	0	0	0	0	0	0	0	0	0	0	0	0	0	0	0	0	0	0	0	0	0	0	0	0	0	0	0	0	0	0	0	0	0	0	0	0
AR16(SLO)	Manufacturing	3376.2	8092.42	8092.42	8092.42	8092.42	19685.1	19685.1	19685.1	19685.1	3543.87	3543.87	3543.87	3543.87	8475.31	8475.31	8475.31	8475.31	20616.5	20616.5	20616.5	20616.5	3711.53	3711.53	3711.53	3711.53	8858.19	8858.19	8858.19	8858.19	21550.3	21550.3	21550.3	21550.3	3879.66	3879.66	3879.66
AR16(SLO)	Services	14044.7	997.213	997.213	997.213	997.213	2362.22	2362.22	2362.22	2362.22	14316.8	14316.8	14316.8	14316.8	1016.15	1016.15	1016.15	1016.15	2407.13	2407.13	2407.13	2407.13	14588.9	14588.9	14588.9	14588.9	1035.08	1035.08	1035.08	1035.08	2452.17	2452.17	2452.17	2452.17	14861.8	14861.8	14861.8
AR16(SLO)	Remittance	368.444	1020.01	1020.01	1020.01	1020.01	888.166	888.166	888.166	888.166	394.741	394.741	394.741	394.741	1087.96	1087.96	1087.96	1087.96	947.334	947.334	947.334	947.334	421.037	421.037	421.037	421.037	1155.91	1155.91	1155.91	1155.91	1006.66	1006.66	1006.66	1006.66	447.406	447.406	447.406
AR19(LL)	Farming	0	0	0	0	0	0	0	0	0	0	0	0	0	0	0	0	0	0	0	0	0	0	0	0	0	0	0	0	0	0	0	0	0	0	0	0
AR19(LL)	FarmLabour	0	0	0	0	0	0	0	0	0	0	0	0	0	0	0	0	0	0	0	0	0	0	0	0	0	0	0	0	0	0	0	0	0	0	0	0
AR19(LL)	Livestock	0	85.264	85.264	85.264	85.264	0	0	0	0	0	0	0	0	90.9441	90.9441	90.9441	90.9441	0	0	0	0	0	0	0	0	96.6242	96.6242	96.6242	96.6242	0	0	0	0	0	0	0
AR19(LL)	Fishing	0	0	0	0	0	0	0	0	0	0	0	0	0	0	0	0	0	0	0	0	0	0	0	0	0	0	0	0	0	0	0	0	0	0	0	0
AR19(LL)	ForestGoods	0	0	0	0	0	0	0	0	0	0	0	0	0	0	0	0	0	0	0	0	0	0	0	0	0	0	0	0	0	0	0	0	0	0	0	0
AR19(LL)	Manufacturing	7743.12	1993.54	1993.54	1993.54	1993.54	5755.93	5755.93	5755.93	5755.93	8127.69	8127.69	8127.69	8127.69	2087.84	2087.84	2087.84	2087.84	6028.26	6028.26	6028.26	6028.26	8512.25	8512.25	8512.25	8512.25	2182.14	2182.14	2182.14	2182.14	6301.34	6301.34	6301.34	6301.34	8897.87	8897.87	8897.87
AR19(LL)	Services	1424.87	9854.34	9854.34	9854.34	9854.34	1104	1104	1104	1104	1452.48	1452.48	1452.48	1452.48	10041.6	10041.6	10041.6	10041.6	1124.99	1124.99	1124.99	1124.99	1480.09	1480.09	1480.09	1480.09	10228.9	10228.9	10228.9	10228.9	1146.03	1146.03	1146.03	1146.03	1507.78	1507.78	1507.78
AR19(LL)	Remittance	736.888	822.639	822.639	822.639	822.639	2253.18	2253.18	2253.18	2253.18	789.481	789.481	789.481	789.481	877.442	877.442	877.442	877.442	2403.28	2403.28	2403.28	2403.28	842.075	842.075	842.075	842.075	932.245	932.245	932.245	932.245	2553.8	2553.8	2553.8	2553.8	894.813	894.813	894.813
AR19(SLO)	Farming	1051.47	390.108	390.108	390.108	390.108	0	0	0	0	1104.74	1104.74	1104.74	1104.74	408.568	408.568	408.568	408.568	0	0	0	0	1158.02	1158.02	1158.02	1158.02	427.029	427.029	427.029	427.029	0	0	0	0	1211.45	1211.45	1211.45
AR19(SLO)	FarmLabour	0	0	0	0	0	0	0	0	0	0	0	0	0	0	0	0	0	0	0	0	0	0	0	0	0	0	0	0	0	0	0	0	0	0	0	0
AR19(SLO)	Livestock	0	12.6317	12.6317	12.6317	12.6317	0	0	0	0	0	0	0	0	13.4732	13.4732	13.4732	13.4732	0	0	0	0	0	0	0	0	14.3147	14.3147	14.3147	14.3147	0	0	0	0	0	0	0
AR19(SLO)	Fishing	0	0	0	0	0	122.948	122.948	122.948	122.948	0	0	0	0	0	0	0	0	126.209	126.209	126.209	126.209	0	0	0	0	0	0	0	0	129.478	129.478	129.478	129.478	0	0	0
AR19(SLO)	ForestGoods	0	0	0	0	0	0	0	0	0	0	0	0	0	0	0	0	0	0	0	0	0	0	0	0	0	0	0	0	0	0	0	0	0	0	0	0
AR19(SLO)	Manufacturing	7762.39	955.164	955.164	955.164	955.164	9403.22	9403.22	9403.22	9403.22	8147.9	8147.9	8147.9	8147.9	1000.34	1000.34	1000.34	1000.34	9848.11	9848.11	9848.11	9848.11	8533.41	8533.41	8533.41	8533.41	1045.52	1045.52	1045.52	1045.52	10294.2	10294.2	10294.2	10294.2	8919.98	8919.98	8919.98
AR19(SLO)	Services	1785.87	7047.81	7047.81	7047.81	7047.81	1282.32	1282.32	1282.32	1282.32	1820.48	1820.48	1820.48	1820.48	7181.76	7181.76	7181.76	7181.76	1306.72	1306.72	1306.72	1306.72	1855.09	1855.09	1855.09	1855.09	7315.72	7315.72	7315.72	7315.72	1331.19	1331.19	1331.19	1331.19	1889.79	1889.79	1889.79
AR19(SLO)	Remittance	1230.6	1399.75	1399.75	1399.75	1399.75	1731.33	1731.33	1731.33	1731.33	1318.43	1318.43	1318.43	1318.43	1493	1493	1493	1493	1846.67	1846.67	1846.67	1846.67	1406.27	1406.27	1406.27	1406.27	1586.25	1586.25	1586.25	1586.25	1962.32	1962.32	1962.32	1962.32	1494.34	1494.34	1494.34
AR20(LL)	Farming	151.218	589.426	589.426	589.426	589.426	556.215	556.215	556.215	556.215	159.37	159.37	159.37	159.37	623.296	623.296	623.296	623.296	588.139	588.139	588.139	588.139	167.522	167.522	167.522	167.522	657.167	657.167	657.167	657.167	620.151	620.151	620.151	620.151	175.696	175.696	175.696
AR20(LL)	FarmLabour	0	0	0	0	0	0	0	0	0	0	0	0	0	0	0	0	0	0	0	0	0	0	0	0	0	0	0	0	0	0	0	0	0	0	0	0
AR20(LL)	Livestock	0	346.582	346.582	346.582	346.582	0	0	0	0	0	0	0	0	369.671	369.671	369.671	369.671	0	0	0	0	0	0	0	0	392.76	392.76	392.76	392.76	0	0	0	0	0	0	0
AR20(LL)	Fishing	811.44	606.95	606.95	606.95	606.95	635.002	635.002	635.002	635.002	833.74	833.74	833.74	833.74	623.201	623.201	623.201	623.201	651.99	651.99	651.99	651.99	856.04	856.04	856.04	856.04	639.453	639.453	639.453	639.453	669.024	669.024	669.024	669.024	878.401	878.401	878.401
AR20(LL)	ForestGoods	2590.16	1894.76	1894.76	1894.76	1894.76	952.114	952.114	952.114	952.114	2775.03	2775.03	2775.03	2775.03	2020.98	2020.98	2020.98	2020.98	1015.54	1015.54	1015.54	1015.54	2959.89	2959.89	2959.89	2959.89	2147.2	2147.2	2147.2	2147.2	1079.14	1079.14	1079.14	1079.14	3145.27	3145.27	3145.27
AR20(LL)	Manufacturing	1801.45	1765.7	1765.7	1765.7	1765.7	1457.8	1457.8	1457.8	1457.8	1890.91	1890.91	1890.91	1890.91	1849.21	1849.21	1849.21	1849.21	1526.8	1526.8	1526.8	1526.8	1980.37	1980.37	1980.37	1980.37	1932.73	1932.73	1932.73	1932.73	1595.99	1595.99	1595.99	1595.99	2070.08	2070.08	2070.08
AR20(LL)	Services	1914.51	710.897	710.897	710.897	710.897	1421	1421	1421	1421	1951.58	1951.58	1951.58	1951.58	724.413	724.413	724.413	724.413	1447.98	1447.98	1447.98	1447.98	1988.66	1988.66	1988.66	1988.66	737.93	737.93	737.93	737.93	1475.04	1475.04	1475.04	1475.04	2025.84	2025.84	2025.84
AR20(LL)	Remittance	1823.06	1410.8	1410.8	1410.8	1410.8	185.528	185.528	185.528	185.528	1953.18	1953.18	1953.18	1953.18	1504.79	1504.79	1504.79	1504.79	197.888	197.888	197.888	197.888	2083.29	2083.29	2083.29	2083.29	1598.77	1598.77	1598.77	1598.77	210.281	210.281	210.281	210.281	2213.77	2213.77	2213.77

## Sheet: Fig6 & FigS2.2
Simulated study area mean and ±1std of expenditure level (1: poorest, 5: least poor)
ArchetypeID	Stat	1990-01-01	1990-02-01	1990-03-01	1990-04-01	1990-05-01	1990-06-01	1990-07-01	1990-08-01	1990-09-01	1990-10-01	1990-11-01	1990-12-01	1991-01-01	1991-02-01	1991-03-01	1991-04-01	1991-05-01	1991-06-01	1991-07-01	1991-08-01	1991-09-01	1991-10-01	1991-11-01	1991-12-01	1992-01-01	1992-02-01	1992-03-01	1992-04-01	1992-05-01	1992-06-01	1992-07-01	1992-08-01	1992-09-01	1992-10-01	1992-11-01	1992-12-01	1993-01-01	1993-02-01	1993-03-01	1993-04-01	1993-05-01	1993-06-01	1993-07-01	1993-08-01	1993-09-01	1993-10-01	1993-11-01	1993-12-01
AR1(LL)	min	2.32832	2.30224	2.20661	2.19343	2.05654	1.96581	1.7928	1.7928	1.78968	1.78968	1.78968	1.78968	1.78968	1.78968	1.78968	1.78968	1.78968	1.80076	1.80447	1.81943	1.81943	1.81943	1.81943	1.82638	1.85694	1.99606	2.12125	2.132	2.13912	2.16406	2.16406	2.16406	2.16406	2.16406	2.16149	2.16825	2.14619	2.15502	2.15281	2.15281	2.15281	2.14889	2.15412	2.16279	2.17818	2.17818	2.179	2.179
AR1(LL)	mean	3.26187	3.24196	3.12711	3.11026	2.95712	2.6585	2.51608	2.51608	2.51302	2.51302	2.51302	2.51302	2.51302	2.51302	2.51302	2.51302	2.51302	2.51761	2.51914	2.52527	2.52527	2.52527	2.52527	2.52986	2.54211	2.65544	2.74885	2.75651	2.77182	2.9709	2.9709	2.9709	2.9709	2.9709	2.96325	2.96631	2.77335	2.77948	2.77795	2.77795	2.77795	2.77182	2.77029	2.86983	2.94028	2.94028	2.94334	2.94334
AR1(LL)	max	4.19541	4.18169	4.0476	4.02709	3.8577	3.35119	3.23936	3.23936	3.23636	3.23636	3.23636	3.23636	3.23636	3.23636	3.23636	3.23636	3.23636	3.23446	3.23381	3.23111	3.23111	3.23111	3.23111	3.23335	3.22729	3.31481	3.37645	3.38101	3.40452	3.77774	3.77774	3.77774	3.77774	3.77774	3.76501	3.76437	3.40052	3.40394	3.40309	3.40309	3.40309	3.39475	3.38646	3.57687	3.70237	3.70237	3.70767	3.70767
AR1(SLO)	min	2.85105	2.85	2.63184	2.61899	2.61229	2.3145	2.28197	2.28121	2.28318	2.281	2.28027	2.28584	2.59255	2.41005	2.46186	2.46186	2.45933	2.45933	2.45933	2.45933	2.45933	2.45933	2.45682	2.45682	2.73854	2.73069	2.77251	2.72183	2.59501	2.59292	2.57612	2.57662	2.67086	2.67806	2.69751	2.70201	2.66093	2.65329	2.62333	2.62256	2.62028	2.62028	2.82897	2.8266	2.81841	2.81042	2.79644	2.86089
AR1(SLO)	mean	3.34609	3.34456	3.25268	3.24349	3.24043	3.14701	3.09342	3.09188	3.08423	3.07963	3.0781	3.08576	3.49005	3.28025	3.34609	3.34609	3.34303	3.34303	3.34303	3.34303	3.34303	3.34303	3.33997	3.33997	3.40735	3.39816	3.43798	3.36141	3.14395	3.13783	3.06279	3.06738	3.29096	3.30168	3.32925	3.33538	3.27565	3.2634	3.2098	3.20827	3.20368	3.20368	3.28331	3.27871	3.26187	3.24349	3.20214	3.0291
AR1(SLO)	max	3.84114	3.83912	3.87352	3.868	3.86857	3.97953	3.90486	3.90256	3.88527	3.87827	3.87593	3.88568	4.38754	4.15044	4.23033	4.23033	4.22673	4.22673	4.22673	4.22673	4.22673	4.22673	4.22312	4.22312	4.07616	4.06563	4.10345	4.00099	3.69289	3.68273	3.54946	3.55815	3.91107	3.92531	3.96099	3.96874	3.89038	3.87351	3.79628	3.79398	3.78707	3.78707	3.73765	3.73083	3.70533	3.67657	3.60785	3.1973
AR1(LLO)	min	5	5	5	5	5	5	5	5	5	4.64167	4.64167	4.64167	4.64167	4.63783	4.63783	4.63783	4.63783	4.63783	4.63783	4.62648	4.59077	4.54941	4.51702	4.2025	4.16193	4.15502	4.14815	4.14815	4.13717	4.1191	4.10838	4.08464	4.07813	4.07813	4.07605	4.07605	4.07605	4.07605	4.07397	4.07397	4.07397	4.06777	4.04129	3.97305	3.86309	3.78679	3.62334	3.5866
AR1(LLO)	mean	5	5	5	5	5	5	5	5	5	4.9173	4.9173	4.9173	4.9173	4.91577	4.91577	4.91577	4.91577	4.91577	4.91577	4.91118	4.90046	4.88821	4.87902	4.79632	4.78254	4.77948	4.77642	4.77642	4.76876	4.7611	4.75345	4.73966	4.7366	4.7366	4.73507	4.73507	4.73507	4.73507	4.73354	4.73354	4.73354	4.72894	4.70904	4.66616	4.59877	4.53446	4.37825	4.33538
AR1(LLO)	max	5	5	5	5	5	5	5	5	5	5	5	5	5	5	5	5	5	5	5	5	5	5	5	5	5	5	5	5	5	5	5	5	5	5	5	5	5	5	5	5	5	5	5	5	5	5	5	5
AR2(LL)	min	2.02312	2.17052	2.18399	2.18145	2.18145	2.18145	2.18145	2.18145	2.18145	2.18145	2.18145	2.18145	2.18371	2.18597	2.18597	2.18597	2.18597	2.18117	2.17217	2.16994	2.16994	2.16994	2.16325	2.16104	2.15221	2.14286	2.11529	2.11529	2.11076	2.10437	2.08908	2.09354	2.08699	2.06958	2.06134	2.05699	2.03997	2.0274	2.00216	2.00019	1.99234	1.98214	1.95341	1.9217	1.88297	1.88682	1.88501	1.87194
AR2(LL)	mean	2.66769	2.77642	2.7856	2.7856	2.7856	2.7856	2.7856	2.7856	2.7856	2.7856	2.7856	2.7856	2.78714	2.78867	2.78867	2.78867	2.78867	2.78714	2.78101	2.77948	2.77948	2.77948	2.77489	2.77335	2.76723	2.76417	2.75498	2.75498	2.75345	2.74885	2.74119	2.74273	2.73966	2.73201	2.72588	2.72435	2.71669	2.71057	2.70138	2.69985	2.69372	2.68913	2.66616	2.65237	2.63553	2.63706	2.63553	2.62787
AR2(LL)	max	3.31226	3.38231	3.38722	3.38976	3.38976	3.38976	3.38976	3.38976	3.38976	3.38976	3.38976	3.38976	3.39057	3.39137	3.39137	3.39137	3.39137	3.3931	3.38985	3.38902	3.38902	3.38902	3.38652	3.38567	3.38225	3.38547	3.39466	3.39466	3.39613	3.39333	3.39331	3.39191	3.39234	3.39443	3.39042	3.39171	3.39342	3.39373	3.4006	3.39951	3.3951	3.39612	3.3789	3.38304	3.38809	3.3873	3.38605	3.3838
AR2(SLO)	min	2.37262	2.3371	2.274	2.22023	1.7152	1.53075	1.53281	1.53281	1.53281	1.53281	1.52326	1.52326	1.52326	1.51696	1.51696	1.5201	1.53602	1.53925	1.53148	1.52513	1.52513	1.52513	1.52513	1.61966	1.66295	2.14315	2.14315	2.14315	2.14315	2.14315	2.14315	2.14315	2.14315	2.14534	2.15633	2.15854	2.15854	2.15854	2.15854	2.15854	2.15854	2.19226	2.18745	2.18745	2.19709	2.19709	2.19709	2.19709
AR2(SLO)	mean	3.29403	3.26034	3.21133	3.16998	2.37672	1.89587	1.8928	1.8928	1.8928	1.8928	1.88821	1.88821	1.88821	1.88515	1.88515	1.88668	1.89433	1.89587	1.90812	1.90505	1.90505	1.90505	1.90505	2.24043	2.30781	2.76263	2.76263	2.76263	2.76263	2.76263	2.76263	2.76263	2.76263	2.76417	2.77182	2.77335	2.77335	2.77335	2.77335	2.77335	2.77335	2.79632	2.79479	2.79479	2.79786	2.79786	2.79786	2.79786
AR2(SLO)	max	4.21544	4.18357	4.14866	4.11974	3.03825	2.26098	2.2528	2.2528	2.2528	2.2528	2.25316	2.25316	2.25316	2.25333	2.25333	2.25325	2.25265	2.25248	2.28475	2.28498	2.28498	2.28498	2.28498	2.8612	2.95267	3.38211	3.38211	3.38211	3.38211	3.38211	3.38211	3.38211	3.38211	3.38299	3.38732	3.38817	3.38817	3.38817	3.38817	3.38817	3.38817	3.40039	3.40214	3.40214	3.39862	3.39862	3.39862	3.39862
AR3(LL)	min	3.06302	2.30242	2.29993	2.29993	2.21621	2.21621	2.21621	2.21621	2.21391	2.21391	2.21391	2.21391	2.22395	2.24953	2.26522	2.26522	2.25996	2.25996	2.25759	2.25522	2.25001	2.25237	2.34858	2.35119	2.35119	2.35119	2.35119	2.34555	2.34555	2.34555	2.35076	2.36126	2.36922	2.36922	2.37188	2.37188	2.37188	2.37188	2.37188	2.37188	2.37188	2.37188	2.37188	2.36922	2.36922	2.35558	2.35296	2.34733
AR3(LL)	mean	3.71669	2.83767	2.83614	2.83614	2.78254	2.78254	2.78254	2.78254	2.78101	2.78101	2.78101	2.78101	2.78407	2.79173	2.79632	2.79632	2.79479	2.79479	2.79326	2.79173	2.7902	2.79173	2.85299	2.85452	2.85452	2.85452	2.85452	2.85299	2.85299	2.85299	2.85605	2.86217	2.86677	2.86677	2.8683	2.8683	2.8683	2.8683	2.8683	2.8683	2.8683	2.8683	2.8683	2.86677	2.86677	2.86064	2.85911	2.85758
AR3(LL)	max	4.37036	3.37292	3.37236	3.37236	3.34888	3.34888	3.34888	3.34888	3.34811	3.34811	3.34811	3.34811	3.34419	3.33393	3.32743	3.32743	3.32963	3.32963	3.32894	3.32824	3.33039	3.33109	3.35739	3.35785	3.35785	3.35785	3.35785	3.36043	3.36043	3.36043	3.36134	3.36309	3.36432	3.36432	3.36472	3.36472	3.36472	3.36472	3.36472	3.36472	3.36472	3.36472	3.36472	3.36432	3.36432	3.36571	3.36527	3.36784
AR3(SLO)	min	4.45411	4.45411	4.45411	4.45411	4.19306	4.1596	3.81848	3.49412	3.4104	3.4104	3.39846	3.39554	3.38673	3.27635	3.27504	3.26956	3.25115	3.05549	2.60516	1.95532	1.44808	1.4451	1.46613	1.47936	1.49129	1.38189	1.36846	1.3699	1.37402	1.36778	1.34756	1.34712	1.34356	1.34356	1.34356	1.34544	1.34927	1.36	1.4886	1.49366	1.50741	1.51555	1.62633	1.63304	1.7195	1.75704	1.78344	2.09611
AR3(SLO)	mean	4.83002	4.83002	4.83002	4.83002	4.75957	4.73813	4.63553	4.54211	4.47933	4.47933	4.46708	4.46554	4.45789	4.34916	4.34763	4.34456	4.32619	4.07963	3.45789	2.85452	2.38897	2.38744	2.31394	2.28484	2.2634	2.11945	2.09495	2.09342	2.07198	2.06126	2.01991	2.01838	2.01378	2.01378	2.01378	2.01225	2.00919	1.99387	2.05972	2.05819	2.05819	2.05666	2.07657	2.07198	2.09035	2.24349	2.27106	2.61868
AR3(SLO)	max	5	5	5	5	5	5	5	5	5	5	5	5	5	5	5	5	5	5	4.31061	3.75372	3.32987	3.32978	3.16174	3.09032	3.03551	2.85701	2.82143	2.81693	2.76993	2.75473	2.69226	2.68963	2.684	2.684	2.684	2.67906	2.66911	2.62775	2.63085	2.62272	2.60897	2.59777	2.52681	2.51091	2.4612	2.72994	2.75867	3.14126
AR3(LLO)	min	4.64167	4.64167	4.64167	4.64167	4.64167	4.64167	4.64167	4.64167	4.64167	4.64167	4.64167	4.64167	4.64167	4.64167	4.64167	4.64167	4.63024	4.61745	4.59785	4.54819	4.50352	4.49739	4.49739	4.48828	4.4493	4.27482	4.08605	3.99037	3.75223	3.71514	3.57555	3.56713	3.54735	3.54735	3.41721	3.41432	3.40375	3.13982	2.98097	2.78805	2.33411	1.9597	1.84723	1.83248	1.81661	1.81566	1.81971	1.82066
AR3(LLO)	mean	4.9173	4.9173	4.9173	4.9173	4.9173	4.9173	4.9173	4.9173	4.9173	4.9173	4.9173	4.9173	4.9173	4.9173	4.9173	4.9173	4.91271	4.90965	4.90352	4.88974	4.88055	4.87749	4.87749	4.87289	4.86064	4.80245	4.71057	4.64319	4.46861	4.43338	4.26034	4.25421	4.22205	4.22205	4.1562	4.15467	4.14242	4.03063	3.90352	3.48545	2.86371	2.50689	2.35375	2.33231	2.3124	2.31087	2.3124	2.31394
AR3(LLO)	max	5	5	5	5	5	5	5	5	5	5	5	5	5	5	5	5	5	5	5	5	5	5	5	5	5	5	5	5	5	5	4.94512	4.9413	4.89675	4.89675	4.8952	4.89503	4.88109	4.92144	4.82608	4.18285	3.39331	3.05408	2.86028	2.83214	2.8082	2.80608	2.8051	2.80721
AR4(LL)	min	2.35479	2.35479	2.49777	2.50779	2.50779	2.50899	2.49947	2.48547	2.47903	2.47742	2.47665	2.50947	3.06735	3.23015	3.27344	3.27344	3.27344	3.25953	3.25724	3.25724	3.26415	3.26415	3.26415	3.26415	3.24585	3.25128	3.2558	3.21074	2.89726	2.15725	1.91229	1.91229	1.91275	1.83119	1.83119	1.67049	1.67067	1.66908	1.67105	1.66452	1.65959	1.65488	1.65154	1.65197	1.6545	1.65116	1.64997	1.6562
AR4(LL)	mean	2.8193	2.8193	2.8974	2.90046	2.90046	2.89127	2.88055	2.87749	2.88208	2.88515	2.88668	2.93109	3.59724	3.72129	3.75038	3.75038	3.75038	3.74119	3.73966	3.73966	3.74426	3.74426	3.74426	3.74426	3.73201	3.73354	3.72129	3.69219	3.40735	2.69066	2.68147	2.68147	2.67534	2.60643	2.60643	2.53599	2.53446	2.53292	2.53139	2.5268	2.52374	2.51914	2.51761	2.51455	2.49923	2.4977	2.48545	2.46095
AR4(LL)	max	3.2838	3.2838	3.29702	3.29313	3.29313	3.27355	3.26163	3.26951	3.28514	3.29287	3.2967	3.3527	4.12714	4.21243	4.22732	4.22732	4.22732	4.22285	4.22209	4.22209	4.22437	4.22437	4.22437	4.22437	4.21817	4.21579	4.18677	4.17364	3.91744	3.22407	3.45065	3.45065	3.43794	3.38167	3.38167	3.40149	3.39824	3.39677	3.39174	3.38908	3.38788	3.3834	3.38368	3.37712	3.34397	3.34425	3.32093	3.2657
AR4(SLO)	min	2.32349	2.323	2.32208	2.3218	2.31873	2.29311	2.29324	2.29336	2.29877	2.34272	2.34536	2.348	2.348	2.348	2.34809	2.34809	2.59911	2.59911	2.60821	2.60973	2.61217	2.61217	2.61671	2.61973	2.63309	2.60649	2.61513	2.56144	2.51401	2.44097	2.44097	2.44097	2.44148	2.44201	2.56514	2.56777	2.57487	2.583	2.57039	2.55703	2.53422	2.5215	2.51836	2.51836	2.51836	2.51836	2.51836	2.5256
AR4(SLO)	mean	2.94793	2.94334	2.93262	2.92802	2.91118	2.89127	2.88668	2.88361	2.88055	2.90658	2.90812	2.90965	2.90965	2.90965	2.90812	2.90812	2.96937	2.96937	2.96784	2.96478	2.96018	2.96018	2.95253	2.94793	2.93109	2.91577	2.9173	2.92802	2.91118	2.89587	2.89587	2.89587	2.89433	2.8928	2.95406	2.94793	2.94181	2.92802	2.92037	2.91424	2.90352	2.8974	2.89587	2.89587	2.89587	2.89587	2.89587	2.8974
AR4(SLO)	max	3.57237	3.56368	3.54315	3.53425	3.50363	3.48943	3.48012	3.47387	3.46233	3.47045	3.47088	3.47129	3.47129	3.47129	3.46814	3.46814	3.33964	3.33964	3.32747	3.31982	3.30819	3.30819	3.28834	3.27613	3.22908	3.22506	3.21948	3.29461	3.30835	3.35076	3.35076	3.35076	3.34719	3.3436	3.34298	3.3281	3.30875	3.27305	3.27034	3.27146	3.27282	3.27329	3.27337	3.27337	3.27337	3.27337	3.27337	3.26919
AR5(LL)	min	2.18371	2.20195	2.20195	2.19709	2.04574	2.04138	1.77807	1.773	1.76229	1.76229	1.76229	1.75895	1.75895	1.75352	1.75352	1.75352	1.73212	1.71657	1.68407	1.67306	1.66166	1.64674	1.64521	1.63731	1.64062	1.6307	1.63731	1.63427	1.62612	1.63038	1.61575	1.61134	1.60842	1.60226	1.8105	1.79411	1.7909	1.77995	1.77269	1.74936	1.74425	1.72398	1.69952	1.64978	1.63393	1.60103	1.61307	1.64517
AR5(LL)	mean	2.78714	2.79939	2.79939	2.79786	2.68913	2.6876	2.58499	2.5804	2.5758	2.5758	2.5758	2.57274	2.57274	2.57121	2.57121	2.57121	2.5513	2.54364	2.52833	2.51761	2.50995	2.5023	2.50077	2.49464	2.49617	2.49158	2.49464	2.49158	2.47779	2.47473	2.46708	2.46248	2.45942	2.45482	2.54518	2.53752	2.53446	2.52986	2.5268	2.50995	2.50689	2.49464	2.47779	2.43338	2.42879	2.41348	2.42266	2.44104
AR5(LL)	max	3.39057	3.39683	3.39683	3.39862	3.33251	3.33381	3.39191	3.38779	3.38932	3.38932	3.38932	3.38654	3.38654	3.3889	3.3889	3.3889	3.37048	3.37072	3.37259	3.36216	3.35825	3.35785	3.35632	3.35197	3.35172	3.35245	3.35197	3.34888	3.32947	3.31909	3.3184	3.31362	3.31041	3.30739	3.27985	3.28093	3.27801	3.27978	3.28091	3.27055	3.26953	3.2653	3.25607	3.21699	3.22365	3.22592	3.23225	3.23691
AR5(SLO)	min	1.54616	1.43993	1.43704	1.43415	1.42818	1.3997	1.39956	1.3995	1.39389	1.39108	1.38824	1.3855	1.38275	1.38275	1.38001	1.37454	1.37727	1.50211	1.49453	1.4992	1.50158	1.50508	1.59082	1.98375	1.98754	1.98565	1.98565	1.96982	1.96236	1.91152	1.90085	1.90085	1.90085	1.89692	1.90046	1.97788	1.95482	1.94921	1.94115	1.93929	1.8931	1.88063	1.84691	1.83566	1.82079	1.80461	1.79164	1.81902
AR5(SLO)	mean	2.25574	1.99234	1.99081	1.98928	1.98315	1.96478	1.96172	1.96018	1.95559	1.95253	1.94487	1.9464	1.94487	1.94487	1.94334	1.93568	1.93721	2.01838	2.03063	2.07044	2.07963	2.0827	2.26646	2.6585	2.66156	2.66003	2.66003	2.65084	2.64472	2.61868	2.60949	2.60949	2.60949	2.60796	2.61103	2.67534	2.6585	2.65391	2.65084	2.64931	2.62481	2.62481	2.60796	2.60337	2.59724	2.58806	2.57274	2.58499
AR5(SLO)	max	2.96533	2.54475	2.54458	2.54441	2.53813	2.52985	2.52387	2.52086	2.51729	2.51398	2.5015	2.5073	2.50699	2.50699	2.50666	2.49682	2.49716	2.53465	2.56673	2.64169	2.65768	2.66031	2.94211	3.33325	3.33558	3.33442	3.33442	3.33186	3.32707	3.32585	3.31814	3.31814	3.31814	3.31901	3.3216	3.37281	3.36218	3.3586	3.36054	3.35933	3.35652	3.36899	3.36902	3.37108	3.37369	3.3715	3.35384	3.35096
AR6(LL)	min	2.49317	2.45819	2.42579	2.42341	2.14061	1.90082	1.7031	1.69817	1.68782	1.70396	1.72369	1.72478	1.7573	1.7573	1.7573	1.75389	1.75936	1.75525	1.74499	1.67613	1.67688	1.68531	1.68729	1.68721	1.84021	2.00314	1.81448	1.79123	1.79017	1.79173	1.78579	1.78579	1.77805	1.77805	1.77907	1.77805	1.78269	1.79846	1.79324	1.79954	1.79071	1.7941	1.84534	1.91378	2.33556	2.4191	2.42832	2.43395
AR6(LL)	mean	3.09495	3.00919	2.98775	2.86983	2.65391	2.55743	2.46708	2.46401	2.45942	2.47626	2.80398	2.80704	2.88668	2.88668	2.88668	2.88515	2.88821	2.88515	2.87443	2.54977	2.48239	2.46095	2.46095	2.46708	2.51302	2.54824	2.31394	2.33231	2.33078	2.32466	2.32006	2.32006	2.317	2.317	2.31853	2.317	2.31087	2.2925	2.28331	2.28331	2.27871	2.28484	2.36753	2.45023	2.79173	2.84227	2.84533	2.84839
AR6(LL)	max	3.69672	3.56018	3.54971	3.31625	3.1672	3.21403	3.23105	3.22985	3.23101	3.24856	3.88428	3.88931	4.01605	4.01605	4.01605	4.0164	4.01705	4.01504	4.00386	3.42341	3.2879	3.23659	3.23461	3.24694	3.18582	3.09334	2.81339	2.8734	2.87139	2.85758	2.85433	2.85433	2.85594	2.85594	2.85799	2.85594	2.83906	2.78653	2.77337	2.76708	2.76672	2.77558	2.88973	2.98668	3.2479	3.26543	3.26233	3.26284
AR6(SLO)	min	3.29336	3.24856	3.19697	3.17521	3.13399	3.1242	3.06478	2.98691	2.9661	2.96259	3.02596	3.05011	3.09232	2.92133	2.65714	2.65263	2.36301	2.36301	2.36301	2.36301	2.36301	2.36301	2.38772	2.38772	2.38772	2.4072	2.40915	2.2526	2.01942	2.02413	2.02534	2.02353	2.03097	2.14714	2.39331	2.55028	2.56413	2.37407	2.06032	2.05935	2.03335	2.03335	2.03145	2.03913	2.03165	2.02888	2.2536	2.24985
AR6(SLO)	mean	4.17152	4.13783	4.11639	4.11026	4.06585	4.05666	3.99234	3.88055	3.81011	3.62787	3.63859	3.64165	3.66462	3.51914	3.30628	3.30322	3.08729	3.08729	3.08729	3.08729	3.08729	3.08729	3.09495	3.09495	3.09495	3.09954	3.10413	3.01685	2.93109	2.94334	2.9464	2.94181	2.96018	3.16998	3.33231	3.4977	3.51149	3.30015	3.11639	3.11485	3.09648	3.09648	3.09342	3.09648	3.08423	3.07963	3.15467	3.14855
AR6(SLO)	max	5	5	5	5	4.99771	4.98912	4.9199	4.77419	4.65412	4.29315	4.25122	4.23319	4.23693	4.11695	3.95542	3.9538	3.81157	3.81157	3.81157	3.81157	3.81157	3.81157	3.80218	3.80218	3.80218	3.79188	3.79912	3.78109	3.84275	3.86255	3.86746	3.86008	3.8894	4.19283	4.27132	4.44513	4.45885	4.22623	4.17245	4.17036	4.15961	4.15961	4.15538	4.15382	4.13681	4.13038	4.05574	4.04724
AR8(SLO)	min	4.64554	4.64554	4.64167	4.61013	4.58239	4.46762	4.34783	4.25421	4.20656	4.20656	4.20656	4.20656	4.20656	4.20425	4.19051	4.19051	3.98153	3.96948	3.71436	3.71094	3.64672	3.62201	3.53078	3.47817	3.32951	2.97117	2.78326	2.62697	2.10282	1.87087	1.46146	1.45831	1.45959	1.45959	1.45959	1.45959	1.46016	1.56415	1.58442	1.58504	1.58697	1.58826	1.60586	1.61042	1.61859	1.61859	1.6196	1.62626
AR8(SLO)	mean	4.91884	4.91884	4.9173	4.90658	4.89893	4.8683	4.83614	4.81623	4.80245	4.80245	4.80245	4.80245	4.80245	4.80092	4.79173	4.79173	4.71363	4.7075	4.63553	4.634	4.59724	4.58346	4.50689	4.45482	4.35835	4.16386	4.05819	3.8392	3.38285	3.17764	2.87443	2.86677	2.85299	2.85299	2.85299	2.85299	2.84992	2.61409	2.38132	2.37979	2.37519	2.37672	2.3415	2.33384	2.32772	2.32772	2.32619	2.32925
AR8(SLO)	max	5	5	5	5	5	5	5	5	5	5	5	5	5	5	5	5	5	5	5	5	5	5	5	5	5	5	5	5	4.66288	4.48442	4.28739	4.27523	4.24638	4.24638	4.24638	4.24638	4.23968	3.66403	3.17822	3.17453	3.16341	3.16518	3.07715	3.05727	3.03685	3.03685	3.03278	3.03224
AR8(LLO)	min	5	5	5	5	5	5	5	5	5	5	5	5	5	5	5	5	5	5	5	5	5	5	5	5	5	5	5	5	4.59372	4.18291	4.17138	4.16021	4.14399	4.14399	4.14399	4.14399	4.14399	4.13961	4.13499	4.12823	4.11744	4.08699	4.04605	4.03747	4.03096	4.03096	4.03096	4.03096
AR8(LLO)	mean	5	5	5	5	5	5	5	5	5	5	5	5	5	5	5	5	5	5	5	5	5	5	5	5	5	5	5	5	4.8974	4.79173	4.7856	4.77795	4.77182	4.77182	4.77182	4.77182	4.77182	4.76876	4.76723	4.76417	4.75651	4.73966	4.72129	4.71822	4.71669	4.71669	4.71669	4.71669
AR8(LLO)	max	5	5	5	5	5	5	5	5	5	5	5	5	5	5	5	5	5	5	5	5	5	5	5	5	5	5	5	5	5	5	5	5	5	5	5	5	5	5	5	5	5	5	5	5	5	5	5	5
AR7(LL)	min	2.54317	2.51222	2.48619	2.40798	1.91512	1.21638	1.19753	1.19927	1.20367	1.21086	1.20919	1.18967	1.18098	1.17939	1.17282	1.17163	1.17045	1.16526	1.15939	1.15953	1.16661	1.16898	1.16565	1.1675	1.16241	1.80486	1.80178	1.80114	1.8273	1.83362	1.83146	1.83254	1.83114	1.83778	1.84009	1.83251	1.84024	1.83537	1.83317	1.83431	1.82099	1.82717	1.86011	2.27961	2.31324	2.32153	2.31593	2.32094
AR7(LL)	mean	3.23737	3.21899	3.19296	2.83002	2.45482	2.11792	2.10567	2.10873	2.11639	2.12864	2.12864	2.19449	2.22818	2.23583	2.25727	2.25574	2.25421	2.25115	2.24349	2.2343	2.19602	2.13476	2.09648	2.1026	2.06585	2.40276	2.42266	2.44104	2.45636	2.45789	2.45023	2.4487	2.44717	2.43492	2.41348	2.40123	2.39051	2.38438	2.3706	2.36447	2.34609	2.35069	2.39051	2.75651	2.77795	2.79326	2.81317	2.81623
AR7(LL)	max	3.93157	3.92575	3.89972	3.25205	2.99453	3.01945	3.0138	3.01819	3.02911	3.04642	3.04809	3.19931	3.27538	3.29228	3.34173	3.33985	3.33797	3.33704	3.3276	3.30908	3.22542	3.10054	3.02731	3.03771	2.96929	3.00065	3.04355	3.08095	3.08541	3.08216	3.069	3.06486	3.06319	3.03205	2.98687	2.96994	2.94077	2.93339	2.90802	2.89463	2.8712	2.8742	2.9209	3.23341	3.24266	3.26499	3.31041	3.31153
AR7(SLO)	min	4.45204	4.33642	4.14386	3.81194	3.48091	3.27038	2.7803	2.31359	2.1244	1.58091	1.57926	1.57926	1.57926	1.57905	1.57714	1.57062	1.56695	1.56378	1.55743	1.55264	1.55264	1.54632	1.54164	1.53575	1.60931	1.5105	1.51953	1.72476	2.12797	2.12991	2.12991	2.12797	2.12797	2.12602	2.12602	2.12602	2.12602	2.12602	2.12602	2.12602	2.14605	2.15113	2.15113	2.16655	2.17782	2.30177	2.31289	2.31555
AR7(SLO)	mean	4.8438	4.7902	4.7075	4.5804	4.35222	4.24655	3.75957	3.37213	3.25727	2.57734	2.5758	2.5758	2.5758	2.57274	2.56662	2.56049	2.54518	2.54364	2.53905	2.53292	2.53292	2.52374	2.51761	2.49923	2.27718	2.05972	2.06279	2.18683	2.63706	2.63859	2.63859	2.63706	2.63706	2.63553	2.63553	2.63553	2.63553	2.63553	2.63553	2.63553	2.64165	2.64319	2.64319	2.64778	2.65391	2.74273	3.0291	3.03063
AR7(SLO)	max	5	5	5	5	5	5	4.73884	4.43067	4.39015	3.57376	3.57235	3.57235	3.57235	3.56643	3.55609	3.55036	3.5234	3.52351	3.52067	3.51321	3.51321	3.50115	3.49359	3.46272	2.94506	2.60894	2.60605	2.6489	3.14615	3.14727	3.14727	3.14615	3.14615	3.14503	3.14503	3.14503	3.14503	3.14503	3.14503	3.14503	3.13726	3.13524	3.13524	3.12901	3.12999	3.18368	3.74531	3.7457
AR10(SLO)	min	3.57415	3.51908	3.51908	3.51908	3.50352	3.39041	3.35676	3.32483	3.20144	3.16006	3.06163	3.05075	3.04664	3.03846	3.03846	3.03642	3.01606	2.8569	2.7507	2.36706	2.19693	2.19693	2.19693	2.19693	2.19693	2.19693	2.19693	2.19693	2.19256	2.18822	2.20204	2.23872	2.22281	2.21236	2.21236	2.21236	2.20719	2.20204	2.19985	2.29236	2.34451	2.33226	2.31159	2.19983	2.1599	2.13576	2.12744	2.07004
AR10(SLO)	mean	3.8974	3.88821	3.88821	3.88821	3.88055	3.85145	3.83767	3.82236	3.78867	3.7657	3.73966	3.7366	3.73354	3.72741	3.72741	3.72588	3.7121	3.58959	3.51914	2.83614	2.72741	2.72741	2.72741	2.72741	2.72741	2.72741	2.72741	2.72741	2.72435	2.72129	2.72282	2.73354	2.72894	2.72588	2.72588	2.72588	2.72435	2.72282	2.72129	2.78101	2.81317	2.81164	2.80092	2.72741	2.71516	2.7075	2.70138	2.68147
AR10(SLO)	max	4.22064	4.25734	4.25734	4.25734	4.25758	4.3125	4.31859	4.31989	4.3759	4.37133	4.4177	4.42245	4.42044	4.41637	4.41637	4.41534	4.40814	4.32227	4.28759	3.30523	3.25789	3.25789	3.25789	3.25789	3.25789	3.25789	3.25789	3.25789	3.25613	3.25436	3.2436	3.22835	3.23508	3.2394	3.2394	3.2394	3.24151	3.2436	3.24272	3.26966	3.28183	3.29102	3.29025	3.25499	3.27042	3.27925	3.27531	3.2929
AR9(LL)	min	1	1	1	1	1	1	1	1	1	1	1	1	1	1	1	1	1	1	1	1	1	1	1	1	1	1	1	1	1	1	1	1	1	1	1	1	1	1	1	1	1	1	1	1	1	1	1	1
AR9(LL)	mean	1	1	1	1	1	1	1	1	1	1	1	1	1	1	1	1	1	1	1	1	1	1	1	1	1	1	1	1	1	1	1	1	1	1	1	1	1	1	1	1	1	1	1	1	1	1	1	1
AR9(LL)	max	1	1	1	1	1	1	1	1	1	1	1	1	1	1	1	1	1	1	1	1	1	1	1	1	1	1	1	1	1	1	1	1	1	1	1	1	1	1	1	1	1	1	1	1	1	1	1	1
AR9(SLO)	min	0.783746	0.783746	0.78982	0.78982	0.852899	0.881274	0.885686	0.885686	0.895526	0.917144	0.947763	0.947763	0.962398	1	1	1	1	1	1	1	1	1	1	1	1	1	1	1	1	1	1	1	1	1	1	1	1	1	1	1	1	1	1	1	1	1	1	1
AR9(SLO)	mean	1.07504	1.07504	1.07351	1.07351	1.01378	1.01072	1.00919	1.00919	1.00613	1.00459	1.00306	1.00306	1.00153	1	1	1	1	1	1	1	1	1	1	1	1	1	1	1	1	1	1	1	1	1	1	1	1	1	1	1	1	1	1	1	1	1	1	1
AR9(SLO)	max	1.36633	1.36633	1.35719	1.35719	1.17467	1.14017	1.13269	1.13269	1.11673	1.09204	1.05836	1.05836	1.04066	1	1	1	1	1	1	1	1	1	1	1	1	1	1	1	1	1	1	1	1	1	1	1	1	1	1	1	1	1	1	1	1	1	1	1
AR12(SLO)	min	2.67347	2.67347	2.67347	2.67347	2.67347	2.67347	2.66938	2.66938	2.65952	2.65952	2.64383	1.80943	1.80943	1.79026	1.78558	1.78558	1.78558	0.657805	0.657805	0.657805	0.657805	0.657805	0.657805	0.775885	0.775885	0.775885	0.779932	0.779754	0.779754	0.779754	0.779754	0.779754	0.798375	0.805629	0.81234	0.81234	0.81234	0.81234	0.81234	0.81234	0.814354	0.814354	0.814354	0.814354	0.814354	0.814354	0.814354	0.814354
AR12(SLO)	mean	2.92956	2.92956	2.92956	2.92956	2.92956	2.92956	2.92802	2.92802	2.92649	2.92649	2.92037	2.06891	2.06891	2.06279	2.06126	2.06126	2.06126	1.2144	1.2144	1.2144	1.2144	1.2144	1.2144	1.15008	1.15008	1.15008	1.14855	1.14242	1.14242	1.14242	1.14242	1.14242	1.0781	1.07504	1.07351	1.07351	1.07351	1.07351	1.07351	1.07351	1.07044	1.07044	1.07044	1.07044	1.07044	1.07044	1.07044	1.07044
AR12(SLO)	max	3.18565	3.18565	3.18565	3.18565	3.18565	3.18565	3.18667	3.18667	3.19347	3.19347	3.1969	2.32839	2.32839	2.33532	2.33693	2.33693	2.33693	1.77099	1.77099	1.77099	1.77099	1.77099	1.77099	1.52427	1.52427	1.52427	1.51716	1.50508	1.50508	1.50508	1.50508	1.50508	1.35783	1.34445	1.33467	1.33467	1.33467	1.33467	1.33467	1.33467	1.32653	1.32653	1.32653	1.32653	1.32653	1.32653	1.32653	1.32653
AR11(LL)	min	3	3	3	3	2	2	2	2	2	2	2	2	2	2	2	2	2	2	2	1	1	1	1	1	1	1	1	1	1	1	1	1	1	1	1	1	1	1	1	1	1	1	1	1	1	1	1	1
AR11(LL)	mean	3	3	3	3	2	2	2	2	2	2	2	2	2	2	2	2	2	2	2	1	1	1	1	1	1	1	1	1	1	1	1	1	1	1	1	1	1	1	1	1	1	1	1	1	1	1	1	1
AR11(LL)	max	3	3	3	3	2	2	2	2	2	2	2	2	2	2	2	2	2	2	2	1	1	1	1	1	1	1	1	1	1	1	1	1	1	1	1	1	1	1	1	1	1	1	1	1	1	1	1	1
AR11(SLO)	min	1	1	1	1	1	1	1	1	1	1	1	1	1	1	1	1	1	1	1	1	1	1	1	1	1	1	1	1	1	1	1	1	1	1	1	1	1	1	1	1	1	1	1	1	1	1	1	1
AR11(SLO)	mean	1	1	1	1	1	1	1	1	1	1	1	1	1	1	1	1	1	1	1	1	1	1	1	1	1	1	1	1	1	1	1	1	1	1	1	1	1	1	1	1	1	1	1	1	1	1	1	1
AR11(SLO)	max	1	1	1	1	1	1	1	1	1	1	1	1	1	1	1	1	1	1	1	1	1	1	1	1	1	1	1	1	1	1	1	1	1	1	1	1	1	1	1	1	1	1	1	1	1	1	1	1
AR14(SLO)	min	4	4	4	4	4	4	4	4	4	4	4	4	4	4	4	3	3	3	2	2	2	2	2	2	2	2	2	2	2	2	2	2	2	2	2	2	2	2	2	2	2	2	2	2	2	2	2	2
AR14(SLO)	mean	4	4	4	4	4	4	4	4	4	4	4	4	4	4	4	3	3	3	2	2	2	2	2	2	2	2	2	2	2	2	2	2	2	2	2	2	2	2	2	2	2	2	2	2	2	2	2	2
AR14(SLO)	max	4	4	4	4	4	4	4	4	4	4	4	4	4	4	4	3	3	3	2	2	2	2	2	2	2	2	2	2	2	2	2	2	2	2	2	2	2	2	2	2	2	2	2	2	2	2	2	2
AR13(LL)	min	1	1	1	1	1	1	1	1	1	1	1	1	1	1	1	1	1	1	1	1	1	1	1	1	1	1	1	1	1	1	1	1	1	1	1	1	1	1	1	1	1	1	1	1	1	1	1	1
AR13(LL)	mean	1	1	1	1	1	1	1	1	1	1	1	1	1	1	1	1	1	1	1	1	1	1	1	1	1	1	1	1	1	1	1	1	1	1	1	1	1	1	1	1	1	1	1	1	1	1	1	1
AR13(LL)	max	1	1	1	1	1	1	1	1	1	1	1	1	1	1	1	1	1	1	1	1	1	1	1	1	1	1	1	1	1	1	1	1	1	1	1	1	1	1	1	1	1	1	1	1	1	1	1	1
AR13(SLO)	min	1	1	1	1	1	1	1	1	1	1	1	1	1	1	1	1	1	1	1	1	1	1	1	1	1	1	1	1	1	1	1	1	1	1	1	1	1	1	1	1	1	1	1	1	1	1	1	1
AR13(SLO)	mean	1	1	1	1	1	1	1	1	1	1	1	1	1	1	1	1	1	1	1	1	1	1	1	1	1	1	1	1	1	1	1	1	1	1	1	1	1	1	1	1	1	1	1	1	1	1	1	1
AR13(SLO)	max	1	1	1	1	1	1	1	1	1	1	1	1	1	1	1	1	1	1	1	1	1	1	1	1	1	1	1	1	1	1	1	1	1	1	1	1	1	1	1	1	1	1	1	1	1	1	1	1
AR15(LL)	min	2	2	2	2	2	2	2	2	2	2	2	2	2	2	2	2	2	2	2	2	2	2	2	2	2	2	2	2	2	2	2	2	2	2	2	2	2	2	2	2	2	2	2	2	2	2	2	2
AR15(LL)	mean	2	2	2	2	2	2	2	2	2	2	2	2	2	2	2	2	2	2	2	2	2	2	2	2	2	2	2	2	2	2	2	2	2	2	2	2	2	2	2	2	2	2	2	2	2	2	2	2
AR15(LL)	max	2	2	2	2	2	2	2	2	2	2	2	2	2	2	2	2	2	2	2	2	2	2	2	2	2	2	2	2	2	2	2	2	2	2	2	2	2	2	2	2	2	2	2	2	2	2	2	2
AR15(SLO)	min	2	2	2	2	2	2	2	3	3	3	3	3	3	3	3	3	3	3	3	3	3	3	3	3	3	3	3	3	3	3	3	3	3	3	3	3	3	3	3	3	3	3	3	3	3	3	3	3
AR15(SLO)	mean	2	2	2	2	2	2	2	3	3	3	3	3	3	3	3	3	3	3	3	3	3	3	3	3	3	3	3	3	3	3	3	3	3	3	3	3	3	3	3	3	3	3	3	3	3	3	3	3
AR15(SLO)	max	2	2	2	2	2	2	2	3	3	3	3	3	3	3	3	3	3	3	3	3	3	3	3	3	3	3	3	3	3	3	3	3	3	3	3	3	3	3	3	3	3	3	3	3	3	3	3	3
AR18(LL)	min	1	1	1	1	1	1	1	1	1	1	1	1	1	1	1	1	1	1	1	1	1	1	1	1	1	1	1	1	1	1	1	1	1	1	1	1	1	1	1	1	1	1	1	1	1	1	1	1
AR18(LL)	mean	1	1	1	1	1	1	1	1	1	1	1	1	1	1	1	1	1	1	1	1	1	1	1	1	1	1	1	1	1	1	1	1	1	1	1	1	1	1	1	1	1	1	1	1	1	1	1	1
AR18(LL)	max	1	1	1	1	1	1	1	1	1	1	1	1	1	1	1	1	1	1	1	1	1	1	1	1	1	1	1	1	1	1	1	1	1	1	1	1	1	1	1	1	1	1	1	1	1	1	1	1
AR17(LL)	min	1	1	1	1	1	1	1	1	1	1	1	1	1	1	1	1	1	1	1	1	1	1	1	1	1	1	1	1	1	1	1	1	1	1	1	1	1	1	1	1	1	1	1	1	1	1	1	1
AR17(LL)	mean	1	1	1	1	1	1	1	1	1	1	1	1	1	1	1	1	1	1	1	1	1	1	1	1	1	1	1	1	1	1	1	1	1	1	1	1	1	1	1	1	1	1	1	1	1	1	1	1
AR17(LL)	max	1	1	1	1	1	1	1	1	1	1	1	1	1	1	1	1	1	1	1	1	1	1	1	1	1	1	1	1	1	1	1	1	1	1	1	1	1	1	1	1	1	1	1	1	1	1	1	1
AR16(LL)	min	1	1	1	1	1	1	1	1	1	1	1	1	1	1	1	1	1	1	1	1	1	1	1	1	1	1	1	1	1	1	1	1	1	1	1	1	1	1	1	1	1	1	1	1	1	1	1	1
AR16(LL)	mean	1	1	1	1	1	1	1	1	1	1	1	1	1	1	1	1	1	1	1	1	1	1	1	1	1	1	1	1	1	1	1	1	1	1	1	1	1	1	1	1	1	1	1	1	1	1	1	1
AR16(LL)	max	1	1	1	1	1	1	1	1	1	1	1	1	1	1	1	1	1	1	1	1	1	1	1	1	1	1	1	1	1	1	1	1	1	1	1	1	1	1	1	1	1	1	1	1	1	1	1	1
AR16(SLO)	min	3	3	3	3	3	3	3	3	3	3	3	3	3	3	3	3	3	3	3	3	3	3	3	3	3	2	2	1	1	1	1	1	1	1	1	1	1	1	1	1	1	1	1	1	1	1	1	1
AR16(SLO)	mean	3	3	3	3	3	3	3	3	3	3	3	3	3	3	3	3	3	3	3	3	3	3	3	3	3	2	2	1	1	1	1	1	1	1	1	1	1	1	1	1	1	1	1	1	1	1	1	1
AR16(SLO)	max	3	3	3	3	3	3	3	3	3	3	3	3	3	3	3	3	3	3	3	3	3	3	3	3	3	2	2	1	1	1	1	1	1	1	1	1	1	1	1	1	1	1	1	1	1	1	1	1
AR19(LL)	min	2	2	2	2	2	2	2	2	2	2	2	2	2	2	2	2	2	2	2	2	2	2	2	2	2	2	2	2	2	2	2	2	2	2	2	2	2	2	2	2	2	2	2	2	2	2	2	2
AR19(LL)	mean	2	2	2	2	2	2	2	2	2	2	2	2	2	2	2	2	2	2	2	2	2	2	2	2	2	2	2	2	2	2	2	2	2	2	2	2	2	2	2	2	2	2	2	2	2	2	2	2
AR19(LL)	max	2	2	2	2	2	2	2	2	2	2	2	2	2	2	2	2	2	2	2	2	2	2	2	2	2	2	2	2	2	2	2	2	2	2	2	2	2	2	2	2	2	2	2	2	2	2	2	2
AR19(SLO)	min	1	1	1	1	1	1	1	1	1	1	1	1	1	1	1	1	1	1	1	1	1	1	1	1	1	1	1	1	1	1	1	1	1	1	1	1	1	1	1	1	1	1	1	1	1	1	1	1
AR19(SLO)	mean	1	1	1	1	1	1	1	1	1	1	1	1	1	1	1	1	1	1	1	1	1	1	1	1	1	1	1	1	1	1	1	1	1	1	1	1	1	1	1	1	1	1	1	1	1	1	1	1
AR19(SLO)	max	1	1	1	1	1	1	1	1	1	1	1	1	1	1	1	1	1	1	1	1	1	1	1	1	1	1	1	1	1	1	1	1	1	1	1	1	1	1	1	1	1	1	1	1	1	1	1	1
AR20(LL)	min	1	1	1	1	1	1	1	1	1	1	1	1	1	1	1	1	1	1	1	1	1	1	1	1	1	1	1	1	1	1	1	1	1	1	1	1	1	1	1	1	1	1	1	1	1	1	1	1
AR20(LL)	mean	1	1	1	1	1	1	1	1	1	1	1	1	1	1	1	1	1	1	1	1	1	1	1	1	1	1	1	1	1	1	1	1	1	1	1	1	1	1	1	1	1	1	1	1	1	1	1	1
AR20(LL)	max	1	1	1	1	1	1	1	1	1	1	1	1	1	1	1	1	1	1	1	1	1	1	1	1	1	1	1	1	1	1	1	1	1	1	1	1	1	1	1	1	1	1	1	1	1	1	1	1
[truncated: 264 more columns]

## Sheet: Fig7 & FigS2.3
Poverty trajectories of the simulated household archetypes
ArchetypeID	Deprivation / MPI	1990-01-01	1990-02-01	1990-03-01	1990-04-01	1990-05-01	1990-06-01	1990-07-01	1990-08-01	1990-09-01	1990-10-01	1990-11-01	1990-12-01	1991-01-01	1991-02-01	1991-03-01	1991-04-01	1991-05-01	1991-06-01	1991-07-01	1991-08-01	1991-09-01	1991-10-01	1991-11-01	1991-12-01	1992-01-01	1992-02-01	1992-03-01	1992-04-01	1992-05-01	1992-06-01	1992-07-01	1992-08-01	1992-09-01	1992-10-01	1992-11-01	1992-12-01	1993-01-01	1993-02-01	1993-03-01	1993-04-01	1993-05-01	1993-06-01	1993-07-01	1993-08-01	1993-09-01	1993-10-01	1993-11-01	1993-12-01
AR1(LL)	Calorie	0.127106	0.1317	0.143951	0.147014	0.17611	0.214395	0.347626	0.347626	0.350689	0.350689	0.350689	0.350689	0.350689	0.350689	0.350689	0.350689	0.350689	0.350689	0.350689	0.350689	0.350689	0.350689	0.350689	0.347626	0.347626	0.243492	0.151608	0.143951	0.137825	0.137825	0.137825	0.137825	0.137825	0.137825	0.137825	0.133231	0.133231	0.127106	0.128637	0.128637	0.128637	0.1317	0.128637	0.12098	0.119449	0.119449	0.119449	0.119449
AR1(LL)	Education	0.00612557	0.0995406	0.0980092	0.0964778	0.0704441	0.0398162	0.104135	0.0949464	0.0949464	0.0107198	0.00612557	0.00612557	0.0995406	0.0995406	0.0689127	0.00306279	0	0.00306279	0.00459418	0.00459418	0.00306279	0.0903522	0	0.0918836	0.0964778	0.0107198	0.0980092	0.0964778	0.0995406	0.00153139	0.093415	0.0918836	0.0137825	0.00918836	0.00306279	0.0949464	0.0995406	0.00153139	0.00612557	0.00306279	0.00612557	0.0918836	0.0888208	0.00459418	0.00306279	0.00306279	0.00459418	0.00612557
AR1(LL)	Assets	0.114855	0.117917	0.12098	0.122511	0.128637	0.137825	0.162328	0.286371	0.343032	0.349158	0.350689	0.338438	0.338438	0.336907	0.333844	0.324655	0.312404	0.30781	0.215926	0.211332	0.205207	0.19755	0.180704	0.171516	0.166922	0.156202	0.145482	0.143951	0.14242	0.139357	0.139357	0.134763	0.134763	0.134763	0.137825	0.139357	0.137825	0.134763	0.147014	0.333844	0.335375	0.335375	0.333844	0.335375	0.332312	0.332312	0.330781	0.327718
AR1(LL)	MPI	0.0085631	0.0131653	0.0158006	0.0159339	0.0203782	0.0270439	0.0710969	0.0878808	0.107983	0.0970962	0.0971736	0.0958431	0.10871	0.108499	0.103855	0.09269	0.0885782	0.0878645	0.0749281	0.0736438	0.0716049	0.0813011	0.0651197	0.0734376	0.0729099	0.0322287	0.0186879	0.017219	0.0154936	0.0110344	0.0147347	0.0142036	0.0115106	0.0110883	0.0113233	0.0147949	0.0142658	0.00976865	0.0116625	0.0433575	0.0438009	0.052076	0.0504433	0.0412307	0.0400613	0.0399592	0.0397329	0.0393416
AR1(SLO)	Calorie	0.00918836	0.00918836	0.0980092	0.102603	0.105666	0.108729	0.111792	0.111792	0.107198	0.107198	0.107198	0.105666	0.102603	0.102603	0.102603	0.102603	0.102603	0.102603	0.102603	0.102603	0.102603	0.102603	0.102603	0.102603	0.102603	0.102603	0.0980092	0.0888208	0.0888208	0.0888208	0.0888208	0.0888208	0.0888208	0.0888208	0.0888208	0.0888208	0.0888208	0.0888208	0.0888208	0.0888208	0.0888208	0.0888208	0.00153139	0.00153139	0.00153139	0.00153139	0.00153139	0
AR1(SLO)	Education	0	0	0	0	0	0	0.0872894	0	0	0	0	0	0	0	0	0	0	0	0	0	0	0	0	0	0	0	0	0	0	0	0	0	0	0	0	0	0	0	0	0	0	0	0	0	0	0	0	0
AR1(SLO)	Assets	0	0	0	0.085758	0.0903522	0.0949464	0.0964778	0.0964778	0.0964778	0.0964778	0.107198	0.124043	0.130168	0.133231	0.134763	0.125574	0.124043	0.116386	0.113323	0.107198	0.101072	0.101072	0.101072	0.0980092	0.0964778	0.0980092	0.0964778	0.0918836	0.0980092	0.101072	0.102603	0.101072	0.150077	0.163859	0.169985	0.171516	0.171516	0.171516	0.171516	0.171516	0.171516	0.171516	0.169985	0.0336907	0.0260337	0.00918836	0.00306279	0
AR1(SLO)	MPI	4.67015e-05	4.67015e-05	0.00168901	0.00355579	0.00384618	0.00418807	0.00777865	0.00548133	0.00497742	0.00497742	0.00616698	0.00753695	0.00751668	0.00786743	0.0081479	0.00704497	0.00689507	0.00600645	0.00583749	0.00512745	0.00464306	0.00464306	0.00464306	0.00447077	0.0044234	0.00463247	0.00433457	0.00257026	0.00321171	0.00340697	0.00351169	0.0034426	0.00832398	0.0100787	0.0108894	0.0110726	0.0110825	0.0110825	0.0110825	0.0110825	0.0110825	0.0110825	0.00715086	0.000447512	0.000282376	4.56457e-05	8.69921e-06	0
AR1(LLO)	Calorie	0	0	0	0	0	0	0	0	0	0	0	0	0	0	0	0	0	0	0	0	0	0	0	0	0	0	0	0	0	0	0	0	0	0	0	0	0	0	0	0	0	0	0	0	0	0	0	0
AR1(LLO)	Education	0	0	0	0	0	0	0	0	0	0	0	0	0	0	0	0	0	0	0	0	0	0	0	0	0	0	0	0	0	0	0	0	0	0	0	0	0	0	0	0	0	0	0	0	0	0	0	0
AR1(LLO)	Assets	0	0	0	0	0	0	0	0	0	0	0	0	0	0	0	0	0	0	0	0	0	0	0	0	0	0	0	0	0	0	0	0	0	0	0	0.00153139	0.00153139	0.00153139	0.00153139	0.00153139	0.00153139	0.00153139	0.00153139	0.00306279	0.00459418	0.00765697	0.0122511	0.0290965
AR1(LLO)	MPI	0	0	0	0	0	0	0	0	0	0	0	0	0	0	0	0	0	0	0	0	0	0	0	0	0	0	0	0	0	0	0	0	0	0	0	1.40815e-06	1.40292e-06	1.40292e-06	1.40292e-06	1.40292e-06	1.40292e-06	1.40292e-06	1.40292e-06	3.85158e-06	7.9141e-06	2.09207e-05	5.30694e-05	0.00027392
AR2(LL)	Calorie	0.235835	0.127106	0.117917	0.116386	0.116386	0.116386	0.116386	0.116386	0.116386	0.116386	0.116386	0.116386	0.114855	0.113323	0.113323	0.113323	0.113323	0.113323	0.119449	0.12098	0.12098	0.12098	0.125574	0.127106	0.133231	0.133231	0.133231	0.133231	0.133231	0.137825	0.14242	0.14242	0.143951	0.147014	0.153139	0.153139	0.156202	0.159265	0.159265	0.160796	0.166922	0.168453	0.191424	0.194487	0.19755	0.19755	0.199081	0.203675
AR2(LL)	Education	0.0903522	0.0903522	0.0903522	0.0321593	0.0336907	0.0949464	0.0964778	0.0918836	0.0290965	0.00612557	0.0689127	0.093415	0.0918836	0.0872894	0.00459418	0.00765697	0.0949464	0.0888208	0.0888208	0.0964778	0.0750383	0.0719755	0.0949464	0.093415	0.0964778	0.104135	0.0964778	0.0980092	0.0826953	0.101072	0.0995406	0.101072	0.0918836	0.0980092	0.042879	0.042879	0.101072	0.11026	0.102603	0.0995406	0.0903522	0.0872894	0.12098	0.11026	0.107198	0.0566616	0.0627871	0.0781011
AR2(LL)	Assets	0.134763	0.136294	0.136294	0.136294	0.139357	0.140888	0.145482	0.148545	0.151608	0.151608	0.166922	0.17611	0.177642	0.185299	0.18683	0.18683	0.199081	0.202144	0.220521	0.225115	0.225115	0.225115	0.228178	0.23124	0.234303	0.234303	0.237366	0.240429	0.25268	0.258806	0.283308	0.298622	0.301685	0.301685	0.310873	0.321593	0.315467	0.376723	0.376723	0.38438	0.422665	0.430322	0.457887	0.477795	0.48392	0.485452	0.488515	0.488515
AR2(LL)	MPI	0.0378256	0.0160633	0.0143603	0.0116273	0.0121505	0.01533	0.0156633	0.0161471	0.0136457	0.0125897	0.0183092	0.0217228	0.0213859	0.0222685	0.0176511	0.0178285	0.0253907	0.0256625	0.0303894	0.0317384	0.0302009	0.0299812	0.0333847	0.0346619	0.0357489	0.0363388	0.0368744	0.0376547	0.0396922	0.0432667	0.0510377	0.0549744	0.0552875	0.0564304	0.0542994	0.0574719	0.0621658	0.0829293	0.0819467	0.0850066	0.0988745	0.101588	0.122073	0.128826	0.131639	0.123894	0.126717	0.130079
AR2(SLO)	Calorie	0.130168	0.136294	0.159265	0.177642	0.522205	0.980092	0.983155	0.983155	0.983155	0.983155	0.983155	0.983155	0.983155	0.983155	0.983155	0.983155	0.983155	0.983155	0.970904	0.970904	0.970904	0.970904	0.970904	0.658499	0.591118	0.136294	0.136294	0.136294	0.136294	0.136294	0.136294	0.136294	0.136294	0.134763	0.127106	0.125574	0.125574	0.125574	0.125574	0.125574	0.125574	0.102603	0.102603	0.102603	0.102603	0.102603	0.102603	0.102603
AR2(SLO)	Education	0.085758	0.0888208	0.0918836	0.0306279	0.0918836	0.0796325	0.0995406	0.0872894	0.0872894	0.0888208	0.0306279	0.0888208	0.0918836	0.0949464	0.0367534	0.00153139	0.0673813	0.0888208	0.0949464	0.0903522	0.0888208	0.0704441	0.0918836	0.0336907	0.0260337	0.0719755	0.0735069	0.0872894	0.0275651	0.0275651	0.0321593	0.00765697	0.00612557	0.0658499	0.0673813	0.0842266	0.0826953	0.085758	0.0260337	0.0842266	0.0658499	0.0918836	0.0903522	0.0872894	0.0826953	0.0275651	0.0888208	0.0658499
AR2(SLO)	Assets	0.122511	0.154671	0.166922	0.211332	0.217458	0.468606	0.470138	0.480858	0.480858	0.482389	0.480858	0.479326	0.473201	0.464012	0.460949	0.457887	0.457887	0.457887	0.456355	0.456355	0.454824	0.451761	0.431853	0.212864	0.206738	0.179173	0.173047	0.165391	0.159265	0.151608	0.157734	0.156202	0.154671	0.153139	0.151608	0.147014	0.145482	0.145482	0.145482	0.145482	0.159265	0.180704	0.196018	0.194487	0.182236	0.182236	0.183767	0.185299
AR2(SLO)	MPI	0.0136552	0.0197257	0.026232	0.0339257	0.155034	0.500829	0.508858	0.513774	0.517355	0.519263	0.498458	0.517355	0.514085	0.512051	0.491712	0.478999	0.500865	0.507984	0.495641	0.494145	0.493147	0.486167	0.486665	0.20533	0.171604	0.020561	0.0191969	0.0180337	0.0141997	0.0136911	0.015054	0.0137286	0.0134089	0.0159663	0.0142672	0.0142712	0.0141049	0.014227	0.0118457	0.0141659	0.0158643	0.0195011	0.0223094	0.0219113	0.0199314	0.0169417	0.0205132	0.0195443
AR3(LL)	Calorie	0.0811639	0.0872894	0.0888208	0.0888208	0.14242	0.14242	0.14242	0.14242	0.143951	0.143951	0.143951	0.143951	0.143951	0.143951	0.143951	0.143951	0.143951	0.143951	0.145482	0.147014	0.147014	0.145482	0.0826953	0.0811639	0.0811639	0.0811639	0.0811639	0.0811639	0.0811639	0.0811639	0.0781011	0.0719755	0.0673813	0.0673813	0.0658499	0.0658499	0.0658499	0.0658499	0.0658499	0.0658499	0.0658499	0.0658499	0.0658499	0.0673813	0.0673813	0.0719755	0.0735069	0.0735069
AR3(LL)	Education	0	0.0597243	0.0597243	0.0597243	0.0597243	0.0597243	0	0.0597243	0.0597243	0.0612557	0.0612557	0.0612557	0.0597243	0.0612557	0.0612557	0.0612557	0.0612557	0.0597243	0.00306279	0.00306279	0.0627871	0.0627871	0.0627871	0.0643185	0.0627871	0.0658499	0.0658499	0.00459418	0.0643185	0.0627871	0.0643185	0.0612557	0.00612557	0.00306279	0.00612557	0	0.00306279	0.0643185	0.0643185	0.0627871	0.0643185	0.0612557	0.00153139	0.0597243	0.0612557	0.0597243	0.0643185	0.0658499
AR3(LL)	Assets	0.0735069	0.0735069	0.122511	0.124043	0.125574	0.127106	0.128637	0.130168	0.128637	0.130168	0.128637	0.128637	0.128637	0.128637	0.0872894	0.0872894	0.0888208	0.0888208	0.0903522	0.0903522	0.0903522	0.0903522	0.0903522	0.0872894	0.085758	0.085758	0.085758	0.085758	0.0872894	0.0903522	0.0888208	0.0872894	0.0872894	0.085758	0.085758	0.0842266	0.0826953	0.0842266	0.085758	0.085758	0.0903522	0.093415	0.0995406	0.0995406	0.0995406	0.0995406	0.0995406	0.0995406
AR3(LL)	MPI	0.00167063	0.0029528	0.00750688	0.00768052	0.00984253	0.00998117	0.00829522	0.0102194	0.0102194	0.0104257	0.0103781	0.0103781	0.010326	0.0103736	0.00908875	0.00908875	0.009254	0.00928799	0.00772983	0.00777938	0.00971183	0.0094473	0.00342331	0.00322638	0.00283184	0.0028696	0.0028696	0.00211444	0.00332907	0.00420928	0.00408001	0.00378743	0.00207168	0.00194202	0.00196106	0.00164719	0.00160454	0.00234503	0.00245889	0.00244145	0.00299856	0.00315188	0.00275471	0.00374034	0.00376562	0.00381616	0.00391725	0.00394253
AR3(SLO)	Calorie	0	0	0	0	0	0	0.0704441	0.0704441	0.0765697	0.0765697	0.0765697	0.0765697	0.0765697	0.0826953	0.0826953	0.0826953	0.0842266	0.085758	0.0980092	0.346095	0.69219	0.69219	0.69219	0.69219	0.69219	0.817764	0.840735	0.840735	0.852986	0.862175	0.895865	0.897397	0.897397	0.897397	0.897397	0.897397	0.897397	0.903522	0.906585	0.905054	0.900459	0.900459	0.912711	0.911179	0.897397	0.745789	0.712098	0.36294
AR3(SLO)	Education	0	0	0	0	0	0	0	0	0	0	0	0	0	0	0	0	0	0.00459418	0	0.0122511	0.2634	0	0	0.00306279	0.042879	0	0.00153139	0	0.00153139	0.00153139	0.00459418	0.00612557	0.00612557	0	0.00153139	0.00153139	0.00153139	0.00306279	0.00153139	0.00459418	0.00306279	0.00612557	0.00765697	0.00612557	0.00612557	0.00153139	0.00459418	0.00306279
AR3(SLO)	Assets	0	0	0	0	0	0	0	0	0	0.0689127	0.0704441	0.0704441	0.0704441	0.0750383	0.0750383	0.0750383	0.0750383	0.0781011	0.0826953	0.0995406	0.107198	0.457887	0.477795	0.555896	0.63706	0.710567	0.771822	0.782542	0.784074	0.785605	0.790199	0.788668	0.784074	0.779479	0.776417	0.771822	0.767228	0.756508	0.74732	0.74732	0.745789	0.748851	0.744257	0.742726	0.739663	0.733538	0.716692	0.699847
AR3(SLO)	MPI	0	0	0	0	0	0	0.000308498	0.000308498	0.000408731	0.00077659	0.000784764	0.000784764	0.000784781	0.00159444	0.00159444	0.00159444	0.00168932	0.00214214	0.00272018	0.0437192	0.243363	0.266425	0.273355	0.313996	0.37217	0.455503	0.486486	0.490751	0.49873	0.510089	0.52341	0.524493	0.523069	0.519747	0.519272	0.517848	0.516603	0.519575	0.517034	0.51717	0.512018	0.515653	0.525072	0.521942	0.513396	0.411291	0.379408	0.276578
AR3(LLO)	Calorie	0	0	0	0	0	0	0	0	0	0	0	0	0	0	0	0	0	0	0	0.00153139	0.00306279	0.00306279	0.00306279	0.00306279	0.00306279	0.0122511	0.0183767	0.0183767	0.0183767	0.0183767	0.0183767	0.0183767	0.0183767	0.0183767	0.0183767	0.0183767	0.0183767	0.0888208	0.102603	0.111792	0.211332	0.499234	0.635528	0.653905	0.672282	0.673813	0.673813	0.672282
AR3(LLO)	Education	0	0	0	0	0	0	0	0	0	0	0	0	0	0	0	0	0	0	0	0	0	0	0	0	0	0	0	0	0	0	0	0	0	0	0	0	0	0	0	0	0.00153139	0	0.00306279	0	0	0	0.00153139	0
AR3(LLO)	Assets	0	0	0	0	0	0	0	0	0	0	0	0	0	0	0	0	0	0	0	0	0	0	0	0	0.00153139	0.00153139	0.00306279	0.00459418	0.00918836	0.0122511	0.0122511	0.0153139	0.0199081	0.0168453	0.0153139	0.0137825	0.0137825	0.0137825	0.0107198	0.0122511	0.0306279	0.0551302	0.407351	0.583461	0.658499	0.595712	0.588055	0.563553
AR3(LLO)	MPI	0	0	0	0	0	0	0	0	0	0	0	0	0	0	0	0	0	0	0	5.35103e-07	1.70427e-06	1.70427e-06	1.70427e-06	1.70427e-06	3.11972e-06	2.4292e-05	0.000131024	0.000144111	0.000219818	0.000395864	0.000395864	0.000632793	0.000753767	0.000665952	0.000636998	0.000604029	0.000601649	0.00275096	0.00326982	0.00379604	0.0138967	0.116799	0.250006	0.313273	0.350997	0.336854	0.334355	0.323516
AR4(LL)	Calorie	0.20827	0.20827	0.130168	0.125574	0.125574	0.127106	0.130168	0.133231	0.134763	0.134763	0.134763	0.113323	0.0137825	0.0137825	0.0137825	0.0137825	0.0137825	0.0137825	0.0137825	0.0137825	0.0137825	0.0137825	0.0137825	0.0137825	0.0137825	0.0122511	0.00765697	0.00918836	0.00918836	0.344564	0.3951	0.3951	0.3951	0.464012	0.464012	0.465544	0.465544	0.467075	0.465544	0.468606	0.470138	0.474732	0.474732	0.474732	0.474732	0.474732	0.474732	0.474732
AR4(LL)	Education	0	0	0	0	0	0.00153139	0	0.00306279	0.00153139	0	0	0	0	0	0	0	0	0	0	0	0	0	0	0	0	0	0	0	0.00153139	0.00306279	0.00153139	0.0275651	0.00306279	0	0	0.00153139	0	0.00306279	0	0.00153139	0.00459418	0.0765697	0.0765697	0.0750383	0.00918836	0	0.00306279	0.00459418
AR4(LL)	Assets	0.0168453	0.0122511	0.0107198	0.00918836	0.00918836	0.0107198	0.00918836	0.0107198	0.0107198	0.0107198	0.0107198	0.00918836	0.00765697	0.00459418	0.00459418	0.00459418	0.00459418	0.00612557	0.00765697	0.0781011	0.0826953	0.0826953	0.0826953	0.0826953	0.0826953	0.0888208	0.093415	0.105666	0.145482	0.165391	0.36294	0.361409	0.36294	0.358346	0.356815	0.352221	0.346095	0.344564	0.339969	0.335375	0.333844	0.332312	0.324655	0.316998	0.313936	0.306279	0.303216	0.156202
AR4(LL)	MPI	0.0119996	0.0114244	0.00660709	0.00603187	0.00606336	0.00689389	0.00698998	0.00787428	0.00795423	0.00787137	0.00787137	0.00582731	0.000299418	0.000248326	0.000248326	0.000248326	0.000248326	0.000274081	0.000302421	0.00153622	0.0017709	0.0017709	0.0017709	0.0017709	0.00176181	0.00206984	0.00174566	0.00339902	0.0065121	0.0838962	0.137354	0.141513	0.137631	0.148423	0.148147	0.14787	0.146026	0.14619	0.144542	0.141481	0.142701	0.156603	0.155246	0.153617	0.141149	0.138169	0.138169	0.112431
AR4(SLO)	Calorie	0.0964778	0.0964778	0.0964778	0.0964778	0.0980092	0.113323	0.113323	0.113323	0.11026	0.0842266	0.0826953	0.0811639	0.0811639	0.0811639	0.0811639	0.0811639	0.0811639	0.0811639	0.0811639	0.0811639	0.0811639	0.0811639	0.0811639	0.0811639	0.0811639	0.093415	0.0811639	0.0964778	0.111792	0.111792	0.111792	0.111792	0.111792	0.111792	0.050536	0.050536	0.0490046	0.0490046	0.0551302	0.0612557	0.0719755	0.0781011	0.0796325	0.0796325	0.0796325	0.0796325	0.0796325	0.0796325
AR4(SLO)	Education	0	0	0	0	0	0	0	0	0	0	0	0	0	0	0	0	0	0	0	0	0	0	0	0	0	0	0	0	0	0.00765697	0.0183767	0.00765697	0.00153139	0	0	0	0	0	0	0	0	0	0	0	0	0	0	0
AR4(SLO)	Assets	0.0612557	0.0612557	0.0627871	0.0643185	0.0643185	0.0643185	0.0643185	0.0643185	0.0643185	0.0643185	0.0643185	0.0643185	0.0643185	0.0643185	0.0643185	0.0643185	0.0643185	0.0643185	0.0643185	0.00306279	0.00306279	0.00765697	0.00918836	0.00918836	0.0122511	0.0153139	0.0290965	0.0352221	0.0459418	0.0459418	0.050536	0.050536	0.050536	0.0490046	0.0490046	0.0490046	0.0490046	0.0474732	0.0520674	0.058193	0.0673813	0.0673813	0.0689127	0.0673813	0.0627871	0.0612557	0.0551302	0.0551302
AR4(SLO)	MPI	0.00135112	0.00135112	0.0014085	0.00145171	0.00150841	0.00254569	0.00254569	0.00254569	0.00239545	0.00114524	0.00109821	0.00103707	0.00103678	0.00103678	0.00103678	0.00103678	0.00103678	0.00103678	0.00103678	0.000600242	0.000600242	0.000734774	0.000823365	0.000823365	0.00113125	0.0014312	0.00130982	0.00180706	0.00387915	0.00406746	0.00444408	0.00418044	0.0040298	0.00392498	0.0023316	0.0023316	0.00227788	0.00224228	0.00277074	0.00316601	0.00415418	0.00440331	0.00454767	0.00450079	0.00436014	0.00431326	0.00412573	0.00412573
AR5(LL)	Calorie	0.114855	0.102603	0.102603	0.102603	0.211332	0.211332	0.211332	0.215926	0.215926	0.215926	0.215926	0.218989	0.218989	0.217458	0.217458	0.217458	0.237366	0.238897	0.240429	0.251149	0.255743	0.257274	0.258806	0.2634	0.2634	0.2634	0.2634	0.266462	0.284839	0.294028	0.295559	0.300153	0.303216	0.306279	0.309342	0.310873	0.313936	0.313936	0.313936	0.326187	0.327718	0.333844	0.344564	0.382848	0.378254	0.378254	0.372129	0.366003
AR5(LL)	Education	0.0704441	0.0872894	0.0826953	0.0826953	0.0903522	0.128637	0.0872894	0.0781011	0.0872894	0.0214395	0.0796325	0.18683	0.0872894	0.0765697	0.0811639	0.0750383	0.093415	0.101072	0.0888208	0.0826953	0.0918836	0.0888208	0.0964778	0.0245023	0.0781011	0.0918836	0.0918836	0.0245023	0.0321593	0.114855	0.0995406	0.085758	0.0352221	0.0842266	0.0903522	0.0367534	0.0765697	0.0826953	0.0796325	0.0352221	0.0444104	0.11026	0.0964778	0.108729	0.136294	0.085758	0.145482	0.0903522
AR5(LL)	Assets	0.321593	0.321593	0.321593	0.321593	0.326187	0.950995	0.958652	0.958652	0.960184	0.960184	0.960184	0.960184	0.960184	0.960184	0.960184	0.960184	0.967841	0.972435	0.973966	0.975498	0.975498	0.975498	0.975498	0.975498	0.975498	0.975498	0.975498	0.975498	0.98928	0.992343	0.993874	0.993874	0.993874	0.993874	0.993874	0.993874	0.993874	0.993874	0.993874	0.993874	0.993874	0.993874	0.998469	1	1	1	1	1
AR5(LL)	MPI	0.0519173	0.0496253	0.0491795	0.0491795	0.0617394	0.402783	0.394445	0.393004	0.398324	0.377563	0.39591	0.430673	0.399395	0.390819	0.39225	0.390342	0.410453	0.417497	0.41947	0.422791	0.427242	0.426747	0.429714	0.407957	0.425404	0.429856	0.429856	0.40908	0.42878	0.461581	0.458623	0.45559	0.439914	0.457107	0.46014	0.442948	0.457241	0.459264	0.458253	0.447631	0.451171	0.474944	0.480246	0.498425	0.506101	0.489214	0.507124	0.486655
AR5(SLO)	Calorie	0.588055	0.851455	0.851455	0.851455	0.854518	0.85758	0.860643	0.862175	0.863706	0.865237	0.871363	0.8683	0.8683	0.8683	0.8683	0.872894	0.872894	0.85758	0.840735	0.799387	0.790199	0.788668	0.603369	0.226646	0.223583	0.225115	0.225115	0.23124	0.237366	0.249617	0.258806	0.258806	0.258806	0.258806	0.255743	0.191424	0.206738	0.211332	0.211332	0.212864	0.225115	0.215926	0.222052	0.222052	0.222052	0.226646	0.245023	0.243492
AR5(SLO)	Education	0.0168453	0.085758	0.0872894	0.085758	0.0826953	0.0888208	0.0903522	0.0781011	0.0842266	0.0689127	0.0842266	0.0321593	0.0826953	0.0781011	0.0781011	0.0367534	0.0444104	0.107198	0.0964778	0.0918836	0.0842266	0.0704441	0.085758	0.0704441	0.0137825	0.0719755	0.0750383	0.0735069	0.0321593	0.0444104	0.0980092	0.0658499	0.0781011	0.00459418	0.0199081	0.0826953	0.0826953	0.0826953	0.0214395	0.0490046	0.122511	0.122511	0.111792	0.0980092	0.0842266	0.0735069	0.0336907	0.102603
AR5(SLO)	Assets	0.513017	0.523737	0.529862	0.529862	0.562021	0.589587	0.614089	0.61562	0.620214	0.617152	0.614089	0.612557	0.607963	0.609495	0.6049	0.606432	0.603369	0.627871	0.632466	0.630934	0.630934	0.627871	0.618683	0.603369	0.595712	0.595712	0.584992	0.578867	0.320061	0.336907	0.332312	0.32925	0.332312	0.333844	0.332312	0.332312	0.321593	0.323124	0.326187	0.327718	0.341501	0.378254	0.427259	0.460949	0.611026	0.852986	0.856049	0.863706
AR5(SLO)	MPI	0.312467	0.41187	0.416051	0.415617	0.43271	0.453905	0.477418	0.482087	0.489571	0.485135	0.490881	0.466124	0.480434	0.480387	0.478968	0.46859	0.478999	0.515273	0.509011	0.473727	0.467859	0.460249	0.316281	0.196022	0.179419	0.192737	0.187995	0.186104	0.0774554	0.0862699	0.093277	0.0878803	0.0908383	0.0812583	0.0821441	0.0687734	0.0664538	0.0676795	0.0619886	0.0655717	0.0796678	0.0918046	0.110188	0.122546	0.19282	0.327137	0.322392	0.346835
AR6(LL)	Calorie	0.128637	0.137825	0.148545	0.154671	0.327718	0.350689	0.366003	0.367534	0.367534	0.350689	0.350689	0.350689	0.350689	0.350689	0.350689	0.350689	0.349158	0.352221	0.352221	0.352221	0.361409	0.36294	0.364472	0.36294	0.398162	0.43951	0.68147	0.678407	0.679939	0.683002	0.686064	0.686064	0.686064	0.686064	0.684533	0.686064	0.687596	0.69219	0.701378	0.701378	0.70291	0.696784	0.612557	0.529862	0.189893	0.137825	0.136294	0.133231
AR6(LL)	Education	0	0	0.00153139	0.00765697	0.0183767	0.00459418	0.0122511	0.00765697	0.00306279	0.00612557	0.00306279	0.00153139	0.00153139	0	0.00459418	0.00459418	0.00153139	0.00612557	0.00153139	0.00459418	0.00306279	0.00306279	0.00153139	0.00153139	0	0.00153139	0.00306279	0.00153139	0.00306279	0.00612557	0.00918836	0.00612557	0.00765697	0.00459418	0.00459418	0	0	0.00153139	0.00612557	0	0.00612557	0.00459418	0.00459418	0.00459418	0.00153139	0.00306279	0.00153139	0.00306279
AR6(LL)	Assets	0.0214395	0.0229709	0.111792	0.117917	0.122511	0.137825	0.218989	0.294028	0.300153	0.303216	0.303216	0.303216	0.300153	0.295559	0.292496	0.292496	0.290965	0.287902	0.286371	0.283308	0.284839	0.6049	0.641654	0.673813	0.667688	0.666156	0.649311	0.633997	0.632466	0.629403	0.630934	0.629403	0.629403	0.62634	0.621746	0.617152	0.612557	0.6049	0.606432	0.603369	0.551302	0.542113	0.546708	0.545176	0.542113	0.534456	0.506891	0.471669
AR6(LL)	MPI	0.00593229	0.00674155	0.0120396	0.0135824	0.0532628	0.0618382	0.0800227	0.0896665	0.0903071	0.0858803	0.0854818	0.0848796	0.0843923	0.0835999	0.083798	0.084033	0.0830544	0.0836491	0.0832561	0.0835511	0.0868375	0.223665	0.244597	0.263042	0.269382	0.279808	0.300546	0.293469	0.293169	0.291282	0.294006	0.293653	0.295155	0.293001	0.291691	0.289236	0.287555	0.287217	0.295363	0.293689	0.287097	0.28233	0.2356	0.183489	0.121603	0.109221	0.0989988	0.0860455
AR6(SLO)	Calorie	0.0474732	0.0551302	0.0597243	0.0612557	0.0658499	0.0658499	0.0658499	0.0658499	0.0643185	0.0643185	0.0444104	0.0321593	0.0245023	0.0260337	0.0765697	0.0781011	0.108729	0.108729	0.108729	0.108729	0.108729	0.108729	0.108729	0.108729	0.108729	0.108729	0.108729	0.19755	0.191424	0.191424	0.191424	0.191424	0.191424	0.191424	0.154671	0.148545	0.148545	0.148545	0.330781	0.330781	0.343032	0.343032	0.343032	0.336907	0.336907	0.336907	0.336907	0.336907
AR6(SLO)	Education	0	0	0	0.00306279	0.0107198	0.00306279	0.00306279	0	0	0	0	0	0	0	0	0	0.00153139	0	0	0	0	0	0	0	0	0	0	0	0.0872894	0	0	0	0	0	0	0	0	0	0	0	0	0	0	0	0	0	0	0
AR6(SLO)	Assets	0.00153139	0.00153139	0.00765697	0.0122511	0.0137825	0.0245023	0.0275651	0.0260337	0.0275651	0.0382848	0.042879	0.137825	0.20827	0.191424	0.248086	0.271057	0.312404	0.306279	0.29709	0.278714	0.271057	0.218989	0.212864	0.206738	0.192956	0.18683	0.183767	0.180704	0.180704	0.179173	0.177642	0.177642	0.17611	0.174579	0.173047	0.168453	0.169985	0.166922	0.165391	0.191424	0.350689	0.347626	0.341501	0.343032	0.338438	0.330781	0.327718	0.332312
AR6(SLO)	MPI	0.0011161	0.00152457	0.00194719	0.00225888	0.0027697	0.00321756	0.00344038	0.00323216	0.00323735	0.00420219	0.00277539	0.00683438	0.013841	0.0118465	0.026014	0.0290765	0.0412178	0.0397861	0.0379304	0.0340404	0.0323471	0.0218946	0.0208858	0.0198222	0.0176997	0.0168951	0.016581	0.0213285	0.0250887	0.0202383	0.0201546	0.0201546	0.020071	0.020216	0.0160989	0.0148228	0.0148126	0.0143865	0.0520276	0.0576834	0.0772659	0.0759143	0.0736655	0.0721132	0.0705848	0.0699954	0.0697858	0.0725852
AR8(SLO)	Calorie	0	0	0	0	0.00153139	0.00153139	0.00918836	0.0153139	0.0199081	0.0199081	0.0199081	0.0199081	0.0199081	0.0199081	0.0199081	0.0199081	0.0199081	0.0199081	0.0872894	0.0872894	0.0949464	0.0949464	0.0995406	0.0995406	0.0995406	0.154671	0.215926	0.218989	0.248086	0.294028	0.539051	0.539051	0.539051	0.539051	0.539051	0.539051	0.539051	0.539051	0.539051	0.539051	0.539051	0.537519	0.537519	0.537519	0.534456	0.534456	0.534456	0.534456
AR8(SLO)	Education	0	0	0	0	0	0	0.00153139	0.00153139	0	0	0	0	0	0	0	0	0	0	0	0	0.00153139	0	0	0	0	0	0	0.00306279	0.0122511	0.0183767	0.0229709	0.0321593	0.0122511	0	0	0	0	0	0	0	0	0	0	0	0	0	0	0
AR8(SLO)	Assets	0	0	0	0	0	0	0	0	0	0	0	0	0	0	0	0	0	0	0	0	0.0673813	0.0673813	0.0689127	0.0689127	0.0735069	0.0765697	0.0826953	0.093415	0.117917	0.196018	0.240429	0.237366	0.237366	0.237366	0.235835	0.234303	0.23124	0.163859	0.153139	0.154671	0.151608	0.140888	0.137825	0.137825	0.139357	0.139357	0.139357	0.137825
AR8(SLO)	MPI	0	0	0	0	5.49292e-06	5.49292e-06	6.56024e-05	0.000147173	0.000196387	0.000196387	0.000196387	0.000196387	0.000196224	0.000196224	0.000196224	0.000196224	0.000196224	0.000196224	0.00124012	0.00124012	0.00265408	0.00262928	0.00313392	0.00313392	0.00372806	0.0094565	0.0189077	0.0204639	0.0279899	0.0456795	0.140986	0.142062	0.138564	0.136412	0.136143	0.135874	0.135089	0.123272	0.121878	0.123114	0.12257	0.120243	0.119701	0.119701	0.116962	0.118326	0.118326	0.118057
AR8(LLO)	Calorie	0	0	0	0	0	0	0	0	0	0	0	0	0	0	0	0	0	0	0	0	0	0	0	0	0	0	0	0	0	0	0	0	0	0	0	0	0	0	0	0	0	0	0	0	0.00153139	0.00153139	0.00153139	0.00153139
AR8(LLO)	Education	0	0	0	0	0	0	0	0	0	0	0	0	0	0	0	0	0	0	0	0	0	0	0	0	0	0	0	0	0	0	0	0	0	0	0	0	0	0	0	0	0	0	0	0	0	0	0	0
AR8(LLO)	Assets	0	0	0	0	0	0	0	0	0	0	0	0	0	0	0	0	0	0	0	0	0	0	0	0	0	0	0	0	0	0	0	0	0	0	0	0	0	0	0	0	0	0	0	0	0	0	0	0
AR8(LLO)	MPI	0	0	0	0	0	0	0	0	0	0	0	0	0	0	0	0	0	0	0	0	0	0	0	0	0	0	0	0	0	0	0	0	0	0	0	0	0	0	0	0	0	0	0	0	1.16297e-06	1.16297e-06	1.16297e-06	1.16297e-06
AR7(LL)	Calorie	0.140888	0.145482	0.150077	0.163859	0.523737	0.528331	0.529862	0.526799	0.519142	0.506891	0.508423	0.502297	0.502297	0.502297	0.502297	0.503828	0.50536	0.50536	0.509954	0.511485	0.513017	0.531394	0.554364	0.562021	0.612557	0.612557	0.611026	0.603369	0.583461	0.578867	0.580398	0.580398	0.58193	0.583461	0.592649	0.603369	0.607963	0.607963	0.614089	0.617152	0.632466	0.62634	0.588055	0.222052	0.200613	0.189893	0.182236	0.179173
AR7(LL)	Education	0.00612557	0.00612557	0.00612557	0.00612557	0.00918836	0.0137825	0.0107198	0.313936	0.00918836	0.00153139	0.00918836	0.00459418	0.00765697	0.00306279	0.00153139	0.00153139	0.0107198	0.00765697	0.00765697	0.00918836	0.00153139	0.00153139	0.0107198	0.0107198	0.00153139	0.00765697	0.00612557	0.00306279	0.0107198	0.0122511	0.00765697	0.00306279	0.00459418	0.00765697	0.00612557	0.00459418	0.00918836	0.00459418	0.00459418	0.00306279	0.00918836	0.00306279	0.00459418	0.00306279	0.00306279	0.00612557	0.00918836	0.00459418
AR7(LL)	Assets	0.431853	0.444104	0.456355	0.460949	0.467075	0.490046	0.496172	0.50536	0.506891	0.506891	0.508423	0.513017	0.514548	0.514548	0.513017	0.511485	0.511485	0.51608	0.51608	0.51608	0.51608	0.519142	0.535988	0.577335	0.61562	0.633997	0.62634	0.624809	0.623277	0.618683	0.617152	0.607963	0.597243	0.609495	0.607963	0.612557	0.607963	0.6049	0.588055	0.589587	0.58193	0.569678	0.565084	0.25268	0.228178	0.214395	0.211332	0.209801
AR7(LL)	MPI	0.106301	0.110203	0.114582	0.119092	0.201849	0.221002	0.222553	0.28799	0.217805	0.209847	0.213283	0.210995	0.211517	0.210569	0.206423	0.206423	0.208599	0.213287	0.21424	0.214874	0.21401	0.222734	0.240322	0.259303	0.28593	0.292034	0.284061	0.280536	0.276989	0.272629	0.276978	0.273016	0.269827	0.276071	0.278488	0.284385	0.286945	0.287749	0.281706	0.283546	0.291003	0.287829	0.27428	0.0394859	0.0304529	0.0261156	0.0240872	0.0233194
AR7(SLO)	Calorie	0	0	0.00153139	0.00306279	0.0199081	0.0658499	0.108729	0.128637	0.159265	0.578867	0.580398	0.580398	0.580398	0.580398	0.58193	0.588055	0.588055	0.588055	0.588055	0.589587	0.589587	0.592649	0.594181	0.597243	0.600306	0.817764	0.819296	0.782542	0.349158	0.347626	0.347626	0.349158	0.349158	0.350689	0.350689	0.350689	0.350689	0.350689	0.350689	0.350689	0.350689	0.350689	0.350689	0.350689	0.346095	0.258806	0.24196	0.240429
AR7(SLO)	Education	0	0	0	0	0	0	0	0	0.00153139	0.0704441	0.0168453	0	0	0	0	0	0	0	0	0	0	0.00306279	0.00612557	0	0.00306279	0	0.00153139	0	0	0	0	0	0	0	0	0	0	0	0	0	0	0	0	0	0	0	0	0
AR7(SLO)	Assets	0	0	0	0	0	0.00153139	0.0107198	0.0153139	0.0811639	0.0872894	0.0872894	0.0872894	0.0872894	0.0872894	0.0903522	0.0903522	0.0964778	0.0980092	0.0980092	0.0995406	0.0995406	0.101072	0.111792	0.326187	0.332312	0.335375	0.332312	0.332312	0.330781	0.330781	0.330781	0.330781	0.330781	0.330781	0.327718	0.321593	0.117917	0.111792	0.0872894	0.085758	0.0490046	0.0413476	0.0413476	0.0398162	0.0367534	0.0321593	0.0275651	0.0275651
AR7(SLO)	MPI	0	0	8.52974e-07	3.64747e-06	0.000157777	0.00173911	0.00524745	0.00762357	0.0151499	0.150396	0.140054	0.136607	0.136637	0.136969	0.138563	0.141655	0.14349	0.143811	0.143811	0.144695	0.144695	0.147844	0.153589	0.2678	0.273777	0.339232	0.338782	0.311502	0.0899829	0.0894951	0.0894951	0.0896971	0.0896971	0.0898991	0.0894951	0.088687	0.0618877	0.0610787	0.0578428	0.0574693	0.0526298	0.0516216	0.0516216	0.0514199	0.049667	0.0281673	0.0240663	0.0238312
AR10(SLO)	Calorie	0.00612557	0.00612557	0.00612557	0.00612557	0.00612557	0.0306279	0.0352221	0.0382848	0.0459418	0.0474732	0.0566616	0.058193	0.058193	0.058193	0.058193	0.058193	0.0597243	0.0673813	0.0903522	0.122511	0.23124	0.23124	0.23124	0.23124	0.23124	0.23124	0.23124	0.23124	0.234303	0.237366	0.24196	0.24196	0.24196	0.24196	0.24196	0.24196	0.24196	0.24196	0.243492	0.185299	0.153139	0.150077	0.159265	0.232772	0.232772	0.232772	0.238897	0.240429
AR10(SLO)	Education	0	0	0	0	0	0.0214395	0.0321593	0.0352221	0.0367534	0.0199081	0.00918836	0.0153139	0.0168453	0.00612557	0	0	0	0.00153139	0.00153139	0.0199081	0.00612557	0	0	0	0	0	0	0	0	0.00459418	0.00918836	0.0107198	0.00918836	0.00765697	0.00765697	0.00459418	0.00918836	0.00459418	0.00765697	0.00306279	0.0199081	0.0168453	0.0520674	0.050536	0.119449	0.0980092	0.102603	0.0183767
AR10(SLO)	Assets	0	0	0	0.00612557	0.00612557	0.00612557	0.00612557	0.00612557	0.00612557	0.00765697	0.0245023	0.0398162	0.0398162	0.0413476	0.042879	0.042879	0.0459418	0.0535988	0.0888208	0.160796	0.222052	0.243492	0.249617	0.251149	0.248086	0.249617	0.248086	0.243492	0.246554	0.246554	0.257274	0.901991	0.903522	0.901991	0.898928	0.970904	0.970904	0.932619	0.929556	0.92343	0.872894	0.869832	0.920368	0.940276	0.984686	0.984686	0.990812	0.984686
AR10(SLO)	MPI	3.63335e-05	3.63335e-05	3.63335e-05	7.26671e-05	7.26671e-05	0.00116888	0.00180831	0.00197181	0.00262104	0.00228004	0.00313948	0.00396996	0.00401937	0.00378471	0.00371229	0.00371229	0.00393883	0.00539337	0.0108189	0.027429	0.0531333	0.057147	0.059106	0.0592943	0.0588294	0.0594451	0.0592557	0.057834	0.0594451	0.0606081	0.0656712	0.380237	0.380237	0.379228	0.378219	0.40564	0.407301	0.39301	0.39352	0.363099	0.298823	0.29443	0.348448	0.383962	0.447151	0.43998	0.445614	0.415907
AR9(LL)	Calorie	1	1	1	1	1	1	1	1	1	1	1	1	1	1	1	1	1	1	1	1	1	1	1	1	1	1	1	1	1	1	1	1	1	1	1	1	1	1	1	1	1	1	1	1	1	1	1	1
AR9(LL)	Education	0.139357	1	0.995406	0.937213	0.0704441	0.127106	0.937213	0.987749	0.134763	1	0.938744	0.931087	0.130168	0.136294	0.947933	0.946401	0.97856	0.119449	0.137825	0.0796325	0.0826953	0.114855	0.980092	1	0.995406	0.94487	0.00612557	0.987749	0.993874	0.0811639	0.987749	0.937213	0.932619	0.0704441	0.0750383	0.998469	0.998469	0.998469	0.119449	0.941807	0.943338	0.0826953	0.124043	0.127106	0.992343	0.950995	0.950995	0.136294
AR9(LL)	Assets	1	1	1	1	1	1	1	1	1	1	1	1	1	1	1	1	1	1	1	1	1	1	1	1	1	1	1	1	1	1	1	1	1	1	1	1	1	1	1	1	1	1	1	1	1	1	1	1
AR9(LL)	MPI	0.714801	1.00236	1.00082	0.98138	0.691776	0.710707	0.98138	0.998265	0.713266	1.00236	0.981892	0.979333	0.711931	0.713979	0.985239	0.984727	0.995475	0.708349	0.71449	0.695041	0.696065	0.706813	0.995987	1.00264	1.00139	0.984495	0.670665	0.99883	1.00088	0.695751	0.99883	0.981935	0.9804	0.692167	0.693703	1.00241	1.0027	1.0027	0.708754	0.983755	0.984267	0.696464	0.710291	0.711315	1.00065	0.986828	0.986828	0.714387
AR9(SLO)	Calorie	0.992343	0.992343	0.993874	0.993874	0.993874	0.996937	0.996937	0.996937	0.996937	0.998469	1	1	1	1	1	1	1	1	1	1	1	1	1	1	1	1	1	1	1	1	1	1	1	1	1	1	1	1	1	1	1	1	1	1	1	1	1	1
AR9(SLO)	Education	0	0.0597243	0.0597243	0.0612557	0.0612557	0.0612557	0.0643185	0.00459418	0.0627871	0.0658499	0.111792	0.0673813	0.0658499	0.0673813	0.0658499	0.0658499	0.11026	0.00459418	0.0689127	0.0796325	0.0673813	0.00612557	0.00459418	0.108729	0.0643185	0.119449	0.0658499	0.0658499	0.0658499	0.0689127	0.0704441	0.984686	0.0658499	0.00765697	0.0107198	0.0673813	0.943338	0.0673813	0.00612557	0.00153139	0.0704441	0.0689127	0.113323	0.926493	0.888208	0.0689127	0.0689127	0.0673813
AR9(SLO)	Assets	0.998469	1	1	0.998469	1	1	1	1	1	1	1	1	1	1	1	1	1	1	1	1	1	1	1	1	1	1	1	1	1	1	1	1	1	1	1	1	1	1	1	1	1	1	1	1	1	1	1	1
AR9(SLO)	MPI	0.664324	0.685287	0.685799	0.685276	0.68631	0.687333	0.688356	0.668411	0.687845	0.689379	0.705232	0.690402	0.690044	0.690555	0.690044	0.690044	0.704878	0.669583	0.691067	0.694647	0.690555	0.670094	0.669583	0.704366	0.689686	0.708105	0.690197	0.690197	0.690197	0.691221	0.691732	0.997179	0.690197	0.670755	0.671778	0.690709	0.983587	0.690865	0.670395	0.66886	0.691889	0.691377	0.706218	0.977958	0.965164	0.691377	0.691377	0.690865
AR12(SLO)	Calorie	0.0704441	0.0704441	0.0704441	0.0704441	0.0704441	0.0704441	0.0719755	0.0719755	0.0719755	0.0719755	0.0781011	0.929556	0.929556	0.929556	0.929556	0.929556	0.929556	0.929556	0.929556	0.929556	0.929556	0.929556	0.929556	0.993874	0.993874	0.993874	0.995406	0.995406	0.995406	0.995406	0.995406	0.995406	0.996937	0.998469	1	1	1	1	1	1	1	1	1	1	1	1	1	1
AR12(SLO)	Education	0	0	0	0	0	0	0	0.00153139	0.00153139	0.00153139	0.00153139	0.00765697	0.856049	0.851455	0.00612557	0.849923	0.00918836	0.848392	0.00459418	0.852986	0.856049	0.859112	0.85758	0.00459418	0.917305	0.917305	0.0704441	0.848392	0.0765697	0.0765697	0.862175	0.920368	0.924962	0.0673813	0.0689127	0.0643185	0.0153139	0.0153139	0.0689127	0.0643185	0.00153139	0.0704441	0.0735069	0.0750383	0.0765697	0.0122511	0.00918836	0.00612557
AR12(SLO)	Assets	0.0137825	0.859112	0.859112	0.859112	0.859112	0.859112	0.859112	0.859112	0.859112	0.859112	0.859112	0.859112	0.859112	0.911179	0.975498	0.975498	0.975498	0.977029	0.977029	0.977029	0.977029	0.97856	0.97856	0.97856	0.980092	0.983155	0.983155	0.981623	0.981623	0.981623	0.983155	0.983155	0.983155	0.983155	0.983155	0.983155	0.983155	0.983155	0.984686	0.983155	0.983155	0.984686	0.984686	0.984686	0.986217	0.984686	0.984686	0.986217
AR12(SLO)	MPI	0.00299257	0.306925	0.306925	0.306925	0.306925	0.306925	0.307431	0.307936	0.307936	0.307936	0.309959	0.593119	0.873482	0.889162	0.633916	0.913794	0.634932	0.914816	0.634625	0.916341	0.917358	0.919565	0.919056	0.656977	0.965072	0.967465	0.684904	0.94443	0.686439	0.686439	0.949549	0.969001	0.971048	0.684904	0.685928	0.684392	0.668195	0.668195	0.686628	0.68458	0.663587	0.68714	0.688164	0.688676	0.6897	0.667683	0.666659	0.666147
AR11(LL)	Calorie	0	0	0	0	1	1	1	1	1	1	1	1	1	1	1	1	1	1	1	1	1	1	1	1	1	1	1	1	1	1	1	1	1	1	1	1	1	1	1	1	1	1	1	1	1	1	1	1
AR11(LL)	Education	0	0	0	0	1	0	1	1	0	1	1	1	0	1	1	1	0	1	1	0	0	0	1	1	1	0	0	1	1	1	1	0	0	0	0	1	1	1	1	1	1	0	1	1	1	1	1	1
AR11(LL)	Assets	1	1	1	1	1	1	1	1	1	1	1	1	1	1	1	1	1	1	1	1	1	1	1	1	1	1	1	1	1	1	1	1	1	1	1	1	1	1	1	1	1	1	1	1	1	1	1	1
AR11(LL)	MPI	0.333643	0.333643	0.333643	0.333643	1.00093	0.667287	1.00093	1.00093	0.667287	1.00093	1.00093	1.00093	0.667367	1.00105	1.00105	1.00105	0.667367	1.00105	1.00105	0.667367	0.667367	0.667367	1.00105	1.00105	1.00117	0.667448	0.667448	1.00117	1.00117	1.00117	1.00117	0.667448	0.667448	0.667448	0.667448	1.00117	1.0013	1.0013	1.0013	1.0013	1.0013	0.667532	1.0013	1.0013	1.0013	1.0013	1.0013	1.0013
AR11(SLO)	Calorie	1	1	1	1	1	1	1	1	1	1	1	1	1	1	1	1	1	1	1	1	1	1	1	1	1	1	1	1	1	1	1	1	1	1	1	1	1	1	1	1	1	1	1	1	1	1	1	1
AR11(SLO)	Education	1	1	0	0	1	1	0	1	1	1	1	0	0	0	0	0	0	0	1	1	0	1	1	1	1	0	1	1	1	0	0	1	0	1	1	1	0	1	1	1	0	0	1	0	1	1	0	1
AR11(SLO)	Assets	1	1	1	1	1	1	1	1	1	1	1	1	1	1	1	1	1	1	1	1	1	1	1	1	1	1	1	1	1	1	1	1	1	1	1	1	1	1	1	1	1	1	1	1	1	1	1	1
AR11(SLO)	MPI	1.00212	1.00212	0.668078	0.668078	1.00212	1.00212	0.668078	1.00212	1.00212	1.00212	1.00212	0.668078	0.668246	0.668246	0.668246	0.668246	0.668246	0.668246	1.00237	1.00237	0.668246	1.00237	1.00237	1.00237	1.00262	0.668416	1.00262	1.00262	1.00262	0.668416	0.668416	1.00262	0.668416	1.00262	1.00262	1.00262	0.668589	1.00288	1.00288	1.00288	0.668589	0.668589	1.00288	0.668589	1.00288	1.00288	0.668589	1.00288
AR14(SLO)	Calorie	0	0	0	0	0	0	0	0	0	0	0	0	0	0	0	0	0	0	1	1	1	1	1	1	1	1	1	1	1	1	1	1	1	1	1	1	1	1	1	1	1	1	1	1	1	1	1	1
AR14(SLO)	Education	0	0	0	0	0	0	0	0	0	0	0	0	0	0	0	0	0	0	0	0	0	0	0	0	0	0	0	0	0	0	0	0	0	0	0	0	0	0	0	0	0	0	0	0	0	0	0	0
AR14(SLO)	Assets	0	0	0	0	0	0	0	0	0	0	0	0	0	0	0	0	0	0	0	0	1	1	1	1	1	1	1	1	1	1	1	1	1	1	1	1	1	0	0	0	0	0	0	0	0	0	0	0
AR14(SLO)	MPI	0	0	0	0	0	0	0	0	0	0	0	0	0	0	0	0	0	0	0.334183	0.334183	0.668366	0.668366	0.668366	0.668366	0.66855	0.66855	0.66855	0.66855	0.66855	0.66855	0.66855	0.66855	0.66855	0.66855	0.66855	0.66855	0.668736	0.334368	0.334368	0.334368	0.334368	0.334368	0.334368	0.334368	0.334368	0.334368	0.334368	0.334368
AR13(LL)	Calorie	1	1	1	1	1	1	1	1	1	1	1	1	1	1	1	1	1	1	1	1	1	1	1	1	1	1	1	1	1	1	1	1	1	1	1	1	1	1	1	1	1	1	1	1	1	1	1	1
AR13(LL)	Education	1	0	0	1	1	1	1	1	1	1	1	1	0	0	1	1	1	0	0	1	1	1	1	1	1	1	1	1	1	1	1	1	1	1	1	0	1	1	1	1	1	1	1	1	1	1	1	1
AR13(LL)	Assets	1	1	1	1	1	1	1	1	1	1	1	1	1	1	1	1	1	1	1	1	1	1	1	1	1	1	1	1	1	1	1	1	1	1	1	1	1	1	1	1	1	1	1	1	1	1	1	1
AR13(LL)	MPI	1.00258	0.668388	0.668388	1.00258	1.00258	1.00258	1.00258	1.00258	1.00258	1.00258	1.00258	1.00258	0.668593	0.668593	1.00289	1.00289	1.00289	0.668593	0.668593	1.00289	1.00289	1.00289	1.00289	1.00289	1.0032	1.0032	1.0032	1.0032	1.0032	1.0032	1.0032	1.0032	1.0032	1.0032	1.0032	0.6688	1.00351	1.00351	1.00351	1.00351	1.00351	1.00351	1.00351	1.00351	1.00351	1.00351	1.00351	1.00351
AR13(SLO)	Calorie	1	1	1	1	1	1	1	1	1	1	1	1	1	1	1	1	1	1	1	1	1	1	1	1	1	1	1	1	1	1	1	1	1	1	1	1	1	1	1	1	1	1	1	1	1	1	1	1
AR13(SLO)	Education	1	1	0	1	1	1	0	0	1	1	1	1	0	1	1	1	0	0	1	1	1	0	0	0	0	0	1	1	1	1	1	1	1	1	1	1	0	1	1	1	0	0	1	1	1	0	1	1
AR13(SLO)	Assets	1	1	1	1	1	1	1	1	1	1	1	1	1	1	1	1	1	1	1	1	1	1	1	1	1	1	1	1	1	1	1	1	1	1	1	1	1	1	1	1	1	1	1	1	1	1	1	1
AR13(SLO)	MPI	1.00087	1.00087	0.667246	1.00087	1.00087	1.00087	0.667246	0.667246	1.00087	1.00087	1.00087	1.00087	0.667316	1.00097	1.00097	1.00097	0.667316	0.667316	1.00097	1.00097	1.00097	0.667316	0.667316	0.667316	0.667385	0.667385	1.00108	1.00108	1.00108	1.00108	1.00108	1.00108	1.00108	1.00108	1.00108	1.00108	0.667455	1.00118	1.00118	1.00118	0.667455	0.667455	1.00118	1.00118	1.00118	0.667455	1.00118	1.00118
AR15(LL)	Calorie	1	1	1	1	1	1	1	1	1	1	1	1	1	1	1	1	1	1	1	1	1	1	1	1	1	1	1	1	1	1	1	1	1	1	1	1	1	1	1	1	1	1	1	1	1	1	1	1
AR15(LL)	Education	0	0	0	0	0	0	0	0	0	0	0	0	0	0	0	0	0	0	0	0	0	0	0	0	0	0	0	0	0	0	0	0	0	0	0	0	0	0	0	0	0	0	0	0	0	0	0	0
AR15(LL)	Assets	0	0	0	0	0	0	0	0	0	0	0	0	0	0	0	0	0	0	1	1	1	1	1	1	1	1	1	1	1	1	1	1	1	1	1	1	1	1	1	1	1	1	1	1	1	1	1	1
AR15(LL)	MPI	0.33409	0.33409	0.33409	0.33409	0.33409	0.33409	0.33409	0.33409	0.33409	0.33409	0.33409	0.33409	0.334181	0.334181	0.334181	0.334181	0.334181	0.334181	0.668362	0.668362	0.668362	0.668362	0.668362	0.668362	0.668544	0.668544	0.668544	0.668544	0.668544	0.668544	0.668544	0.668544	0.668544	0.668544	0.668544	0.668544	0.668729	0.668729	0.668729	0.668729	0.668729	0.668729	0.668729	0.668729	0.668729	0.668729	0.668729	0.668729
AR15(SLO)	Calorie	1	1	1	1	1	1	1	0	0	0	0	0	0	0	0	0	0	0	0	0	0	0	0	0	0	0	0	0	0	0	0	0	0	0	0	0	0	0	0	0	0	0	0	0	0	0	0	0
AR15(SLO)	Education	0	0	0	0	0	0	0	0	0	0	0	0	0	0	0	0	0	0	0	0	0	0	0	0	0	0	0	0	0	0	0	0	0	0	0	0	0	0	0	0	0	0	0	0	0	0	0	0
AR15(SLO)	Assets	0	0	0	0	0	0	0	0	0	0	0	0	0	0	0	0	0	0	0	0	0	0	0	0	0	0	0	0	0	0	0	0	0	0	1	1	1	1	1	1	0	1	1	1	1	1	1	1
AR15(SLO)	MPI	0.334174	0.334174	0.334174	0.334174	0.334174	0.334174	0.334174	0	0	0	0	0	0	0	0	0	0	0	0	0	0	0	0	0	0	0	0	0	0	0	0	0	0	0	0.334377	0.334377	0.33448	0.33448	0.33448	0.33448	0	0.33448	0.33448	0.33448	0.33448	0.33448	0.33448	0.33448
AR18(LL)	Calorie	1	1	1	1	1	1	1	1	1	1	1	1	1	1	1	1	1	1	1	1	1	1	1	1	1	1	1	1	1	1	1	1	1	1	1	1	1	1	1	1	1	1	1	1	1	1	1	1
AR18(LL)	Education	1	1	1	1	1	1	1	1	1	1	1	1	1	1	1	1	1	1	1	1	1	1	1	1	1	1	1	1	1	1	1	1	1	1	1	1	1	1	1	1	1	1	1	1	1	1	1	1
AR18(LL)	Assets	1	1	1	1	1	1	1	1	1	1	1	1	1	1	1	1	1	1	1	1	1	1	1	1	1	1	1	1	1	1	1	1	1	1	1	1	1	1	1	1	1	1	1	1	1	1	1	1
AR18(LL)	MPI	1.00191	1.00191	1.00191	1.00191	1.00191	1.00191	1.00191	1.00191	1.00191	1.00191	1.00191	1.00191	1.00215	1.00215	1.00215	1.00215	1.00215	1.00215	1.00215	1.00215	1.00215	1.00215	1.00215	1.00215	1.00239	1.00239	1.00239	1.00239	1.00239	1.00239	1.00239	1.00239	1.00239	1.00239	1.00239	1.00239	1.00263	1.00263	1.00263	1.00263	1.00263	1.00263	1.00263	1.00263	1.00263	1.00263	1.00263	1.00263
AR17(LL)	Calorie	1	1	1	1	1	1	1	1	1	1	1	1	1	1	1	1	1	1	1	1	1	1	1	1	1	1	1	1	1	1	1	1	1	1	1	1	1	1	1	1	1	1	1	1	1	1	1	1
AR17(LL)	Education	1	1	1	1	1	1	1	1	1	1	1	1	1	1	0	1	1	1	0	1	1	1	1	1	1	1	1	1	1	1	1	1	1	1	1	1	1	0	1	1	1	0	1	1	1	0	0	1
AR17(LL)	Assets	1	1	1	1	1	1	1	1	1	1	1	1	1	1	1	1	1	1	1	1	1	1	1	1	1	1	1	1	1	1	1	1	1	1	1	1	1	1	1	1	1	1	1	1	1	1	1	1
AR17(LL)	MPI	1.00228	1.00228	1.00228	1.00228	1.00228	1.00228	1.00228	1.00228	1.00228	1.00228	1.00228	1.00228	1.00256	1.00256	0.668372	1.00256	1.00256	1.00256	0.668372	1.00256	1.00256	1.00256	1.00256	1.00256	1.00283	1.00283	1.00283	1.00283	1.00283	1.00283	1.00283	1.00283	1.00283	1.00283	1.00283	1.00283	1.00311	0.668741	1.00311	1.00311	1.00311	0.668741	1.00311	1.00311	1.00311	0.668741	0.668741	1.00311
AR16(LL)	Calorie	1	1	1	1	1	1	1	1	1	1	1	1	1	1	1	1	1	1	1	1	1	1	1	1	1	1	1	1	1	1	1	1	1	1	1	1	1	1	1	1	1	1	1	1	1	1	1	1
AR16(LL)	Education	1	0	0	1	1	1	0	1	1	1	0	0	1	1	1	1	0	0	0	0	0	1	1	1	1	0	1	1	1	1	1	1	1	0	1	1	1	0	0	1	1	1	0	1	1	1	0	0
AR16(LL)	Assets	1	1	1	1	1	1	1	1	1	1	1	1	1	1	1	1	1	1	1	1	1	1	1	1	1	1	1	1	1	1	1	1	1	1	1	1	1	1	1	1	1	1	1	1	1	1	1	1
AR16(LL)	MPI	1.00235	0.66823	0.66823	1.00235	1.00235	1.00235	0.66823	1.00235	1.00235	1.00235	0.66823	0.66823	1.00262	1.00262	1.00262	1.00262	0.668415	0.668415	0.668415	0.668415	0.668415	1.00262	1.00262	1.00262	1.0029	0.668603	1.0029	1.0029	1.0029	1.0029	1.0029	1.0029	1.0029	0.668603	1.0029	1.0029	1.00319	0.668792	0.668792	1.00319	1.00319	1.00319	0.668792	1.00319	1.00319	1.00319	0.668792	0.668792
AR16(SLO)	Calorie	0	0	0	0	0	0	0	0	0	0	0	0	0	0	0	0	0	0	0	0	0	0	0	0	0	1	1	1	1	1	1	1	1	1	1	1	1	1	1	1	1	1	1	1	1	1	1	1
AR16(SLO)	Education	0	0	0	0	0	0	0	0	0	0	0	0	0	0	0	0	0	0	0	0	0	0	0	0	0	1	0	0	0	0	0	0	0	0	0	0	0	0	0	0	0	0	0	0	0	0	0	0
AR16(SLO)	Assets	1	1	1	1	1	1	1	1	1	1	1	1	1	1	1	1	1	1	1	1	1	1	1	1	1	1	1	1	1	1	1	1	1	1	1	1	1	1	1	1	1	1	1	1	1	1	1	1
AR16(SLO)	MPI	0.334132	0.334132	0.334132	0.334132	0.334132	0.334132	0.334132	0.334132	0.334132	0.334132	0.334132	0.334132	0.334227	0.334227	0.334227	0.334227	0.334227	0.334227	0.334227	0.334227	0.334227	0.334227	0.334227	0.334227	0.334324	1.00297	0.668647	0.668647	0.668647	0.668647	0.668647	0.668647	0.668647	0.668647	0.668647	0.668647	0.668843	0.668843	0.668843	0.668843	0.668843	0.668843	0.668843	0.668843	0.668843	0.668843	0.668843	0.668843
AR19(LL)	Calorie	1	1	1	1	1	1	1	1	1	1	1	1	1	1	1	1	1	1	1	1	1	1	1	1	1	1	1	1	1	1	1	1	1	1	1	1	1	1	1	1	1	1	1	1	1	1	1	1
AR19(LL)	Education	0	0	0	0	0	0	0	0	0	0	0	0	0	0	0	0	0	0	0	0	0	0	0	0	0	0	0	0	0	0	0	0	0	0	0	0	0	0	0	0	0	0	0	0	0	0	0	0
AR19(LL)	Assets	1	1	1	1	1	1	1	1	1	1	1	1	1	1	1	1	1	1	1	1	1	1	1	1	1	1	1	1	1	1	1	1	1	1	1	1	1	1	1	1	1	1	1	1	1	1	1	1
AR19(LL)	MPI	0.667365	0.667365	0.667365	0.667365	0.667365	0.667365	0.667365	0.667365	0.667365	0.667365	0.667365	0.667365	0.667451	0.667451	0.667451	0.667451	0.667451	0.667451	0.667451	0.667451	0.667451	0.667451	0.667451	0.667451	0.667539	0.667539	0.667539	0.667539	0.667539	0.667539	0.667539	0.667539	0.667539	0.667539	0.667539	0.667539	0.667627	0.667627	0.667627	0.667627	0.667627	0.667627	0.667627	0.667627	0.667627	0.667627	0.667627	0.667627
AR19(SLO)	Calorie	1	1	1	1	1	1	1	1	1	1	1	1	1	1	1	1	1	1	1	1	1	1	1	1	1	1	1	1	1	1	1	1	1	1	1	1	1	1	1	1	1	1	1	1	1	1	1	1
AR19(SLO)	Education	1	1	1	1	0	1	1	0	0	0	1	1	0	0	0	0	0	0	0	1	0	1	1	1	0	1	1	1	0	1	1	1	0	0	0	1	1	0	0	0	0	1	1	0	0	0	0	0
AR19(SLO)	Assets	1	1	1	1	1	1	1	1	1	1	1	1	1	1	1	1	1	1	1	1	1	1	1	1	1	1	1	1	1	1	1	1	1	1	1	1	1	1	1	1	1	1	1	1	1	1	1	1
AR19(SLO)	MPI	1.0025	1.0025	1.0025	1.0025	0.668331	1.0025	1.0025	0.668331	0.668331	0.668331	1.0025	1.0025	0.668531	0.668531	0.668531	0.668531	0.668531	0.668531	0.668531	1.0028	0.668531	1.0028	1.0028	1.0028	0.668732	1.0031	1.0031	1.0031	0.668732	1.0031	1.0031	1.0031	0.668732	0.668732	0.668732	1.0031	1.00341	0.668937	0.668937	0.668937	0.668937	1.00341	1.00341	0.668937	0.668937	0.668937	0.668937	0.668937
AR20(LL)	Calorie	1	1	1	1	1	1	1	1	1	1	1	1	1	1	1	1	1	1	1	1	1	1	1	1	1	1	1	1	1	1	1	1	1	1	1	1	1	1	1	1	1	1	1	1	1	1	1	1
AR20(LL)	Education	1	1	0	1	1	1	0	0	1	1	1	1	1	1	1	0	1	1	1	0	0	1	1	1	0	0	1	1	1	0	0	1	1	1	1	1	0	1	1	1	1	1	1	1	1	1	1	1
AR20(LL)	Assets	1	1	1	1	1	1	1	1	1	1	1	1	1	1	1	1	1	1	1	1	1	1	1	1	1	1	1	1	1	1	1	1	1	1	1	1	1	1	1	1	1	1	1	1	1	1	1	1
AR20(LL)	MPI	1.00067	1.00067	0.667112	1.00067	1.00067	1.00067	0.667112	0.667112	1.00067	1.00067	1.00067	1.00067	1.00075	1.00075	1.00075	0.667168	1.00075	1.00075	1.00075	0.667168	0.667168	1.00075	1.00075	1.00075	0.667222	0.667222	1.00083	1.00083	1.00083	0.667222	0.667222	1.00083	1.00083	1.00083	1.00083	1.00083	0.667278	1.00092	1.00092	1.00092	1.00092	1.00092	1.00092	1.00092	1.00092	1.00092	1.00092	1.00092
[truncated: 444 more columns]

## Sheet: Fig8
a) Percent population belonging to each of the five relative expenditure levels
	1990-01-01	1990-02-01	1990-03-01	1990-04-01	1990-05-01	1990-06-01	1990-07-01	1990-08-01	1990-09-01	1990-10-01	1990-11-01	1990-12-01	1991-01-01	1991-02-01	1991-03-01	1991-04-01	1991-05-01	1991-06-01	1991-07-01	1991-08-01	1991-09-01	1991-10-01	1991-11-01	1991-12-01	1992-01-01	1992-02-01	1992-03-01	1992-04-01	1992-05-01	1992-06-01	1992-07-01	1992-08-01	1992-09-01	1992-10-01	1992-11-01	1992-12-01	1993-01-01	1993-02-01	1993-03-01	1993-04-01	1993-05-01	1993-06-01	1993-07-01	1993-08-01	1993-09-01	1993-10-01	1993-11-01	1993-12-01	1994-01-01
Expenditure level 1	12.8779	12.9912	13.1495	13.3303	13.6311	15.3306	16.0854	16.1663	16.3891	16.4424	16.5169	16.5217	16.5363	16.6803	16.6762	16.6789	16.6773	17.6599	17.6965	18.2599	18.3739	18.3909	18.3665	18.1182	16.9959	16.1334	16.1289	17.3786	17.5864	17.6669	17.9255	17.8731	17.9521	18.0783	17.7313	17.8125	17.9102	17.9776	18.2587	18.2533	18.2706	18.3536	18.3594	18.5226	18.7267	18.8205	18.743	18.7754	18.4769
Expenditure level 2	7.74809	6.60613	7.39185	7.5986	13.4439	16.6777	18.4203	17.4202	17.2539	17.7363	17.6423	18.6883	18.2208	18.0345	18.169	18.1856	18.3292	17.3769	18.9001	19.0779	20.3175	20.3292	20.1694	16.7121	17.4284	15.0101	14.2709	12.5742	11.7622	13.2228	13.7187	13.7936	13.7272	13.6623	13.9682	13.6448	13.6624	13.5871	13.7798	13.6687	13.8456	14.142	13.7056	12.7171	11.5554	10.8404	10.8502	9.88108	8.89655
Expenditure level 3	43.5265	45.9699	47.0161	48.3407	47.7941	46.3475	45.1563	46.7154	46.9819	46.6215	45.9073	44.7306	35.4949	38.5162	37.3596	38.8998	39.2115	39.6555	38.8737	41.4955	40.5582	40.6325	41.1274	45.0079	46.4062	50.1932	50.4679	52.6301	58.6528	56.0992	56.4095	56.3463	53.0367	52.3722	51.8065	51.5272	54.747	55.6022	56.5173	56.7776	57.5181	57.3103	58.1282	57.7916	58.285	59.1982	59.6794	63.2513	62.8696
Expenditure level 4	24.8606	23.5751	21.691	20.0075	14.713	11.3642	10.6951	10.3421	10.3201	10.9068	11.6816	11.8075	21.5077	18.7362	19.7877	18.2283	17.8327	17.8831	18.0493	14.7336	14.3834	14.3153	14.1227	14.0385	13.1096	12.7192	13.3167	11.9543	7.07135	8.14995	7.25957	7.3676	10.7785	11.3817	11.9937	12.5152	9.18758	8.62567	7.27599	7.67707	6.7698	6.64702	6.3519	7.61138	8.18871	8.06246	8.01065	5.48921	7.3792
Expenditure level 5	10.9869	10.8576	10.7515	10.7229	10.418	10.2799	9.64297	9.35601	9.05493	8.29308	8.25191	8.25191	8.24044	8.0327	8.00742	8.00742	7.9493	7.42467	6.48053	6.43315	6.36698	6.33211	6.21406	6.12345	6.05995	5.94408	5.8157	5.46283	4.92727	4.86115	4.68673	4.61944	4.50557	4.50557	4.50029	4.50029	4.49285	4.20744	4.16827	3.6234	3.59595	3.54712	3.45489	3.35731	3.2442	3.07846	2.71669	2.60293	2.37775
b) Percent population belonging to each of the deprivation categories
	1990-01-01	1990-02-01	1990-03-01	1990-04-01	1990-05-01	1990-06-01	1990-07-01	1990-08-01	1990-09-01	1990-10-01	1990-11-01	1990-12-01	1991-01-01	1991-02-01	1991-03-01	1991-04-01	1991-05-01	1991-06-01	1991-07-01	1991-08-01	1991-09-01	1991-10-01	1991-11-01	1991-12-01	1992-01-01	1992-02-01	1992-03-01	1992-04-01	1992-05-01	1992-06-01	1992-07-01	1992-08-01	1992-09-01	1992-10-01	1992-11-01	1992-12-01	1993-01-01	1993-02-01	1993-03-01	1993-04-01	1993-05-01	1993-06-01	1993-07-01	1993-08-01	1993-09-01	1993-10-01	1993-11-01	1993-12-01	1994-01-01
MPI 0.8-1.0	8.52501	7.086	4.30321	7.56793	8.00454	8.52501	5.65112	8.33035	7.3549	9.0803	8.43391	6.40107	5.70553	6.61967	5.58148	7.91285	4.33916	4.54644	4.01312	7.56514	4.36503	9.61748	11.3466	10.0134	9.71112	7.73791	8.56178	11.6347	9.12519	6.6979	9.11324	11.9551	7.7793	5.56958	7.39299	9.5853	8.51527	5.8146	6.24861	9.15001	6.86208	4.78572	7.41666	7.02722	10.1283	7.38137	3.78739	6.24861	6.26949
MPI 0.6-0.8	2.26774	3.7075	6.49029	3.22483	3.4386	2.91813	5.79202	3.11279	4.08824	2.36284	3.00924	5.04208	7.08814	6.17401	7.21787	4.88649	8.46019	8.25439	10.1717	6.61969	11.3739	6.12239	4.39328	5.72644	6.06489	9.40615	8.58228	5.50932	8.01888	10.4462	8.03082	5.18899	9.36477	11.5745	9.75107	7.55877	8.66424	9.80976	9.37575	6.47436	8.76229	10.8386	8.20771	8.59715	5.49602	8.243	11.837	9.37575	9.39107
MPI 0.4-0.6	0	1.02146	1.02645	1.02645	1.04574	12.502	9.94491	10.0565	10.1273	10.1446	10.1292	14.0562	10.0607	10.0628	10.0628	10.064	12.7144	12.7624	12.6229	12.5842	12.5827	12.578	11.4583	2.68593	2.68926	4.80934	4.83324	4.8398	4.89792	4.94256	4.95127	4.95382	4.95382	4.95382	4.95382	7.53628	7.53963	4.97532	4.97468	4.97321	4.9613	4.96875	5.02454	5.02185	7.59796	7.35114	5.37567	5.37567	5.37924
MPI 0.2-0.4	5.49264	5.80484	5.80484	5.80484	5.91358	5.95967	8.56772	7.47695	7.47648	7.46253	7.467	3.51947	6.15396	6.1227	6.10964	6.10964	3.51769	3.53377	3.70383	3.70383	3.78011	5.73999	6.75714	13.453	7.52522	4.23738	3.98965	3.91046	2.73072	2.70618	2.72968	5.28372	5.28647	5.28908	6.37941	3.83068	3.83817	7.98256	8.00182	7.95598	6.58912	7.66418	8.4995	5.99147	3.59977	4.62892	6.51059	6.47247	6.30719
MPI 0.0-0.2	8.85298	7.65955	8.72792	9.28561	12.5744	7.81346	10.3162	10.6546	11.3642	11.9417	12.417	12.8275	12.6255	12.77	13.0187	12.8234	12.9613	12.8775	13.2419	13.8886	13.2718	12.041	11.9502	11.7846	17.3366	11.6109	10.3332	9.83193	10.405	11.5905	12.6614	11.7922	12.7644	13.0067	13.1805	13.2238	13.0154	13.788	14.4006	16.7229	17.5614	18.4521	18.1901	18.6056	18.5193	17.2817	17.1027	16.9509	15.876
[truncated: 443 more columns]

## Sheet: FigS2.4
ArchetypeID	Generic Description	LandSize	EmploymentType1	EmploymentType2	Income stability	# of dominant livelihoods	Mean income (BDT/month)	MPI
AR1(LL)	Bus-Bus-Bus (LL)	Landless	OffFarmDominated	Services	stable	2	13465.3	zero
AR1(SLO)	Bus-Bus-Bus (SLO)	SmallLandOwner	OffFarmDominated	Services	stable	2	20628	zero
AR1(LLO)	Bus-Bus-Bus (LLO)	LargeLandOwner	OffFarmDominated	Services	stable	3	29077.1	zero
AR2(LL)	Man-Man-Man (LL)	Landless	OffFarmDominated	CottageIndustry	stable	2	11304.9	low
AR2(SLO)	Man-Man-Man (SLO)	SmallLandOwner	OffFarmDominated	CottageIndustry	stable	2	13396.6	low
AR3(LL)	Farm-Farm-Farm (LL)	Landless	ESdominated	Farm (all season)	stable	2	15159.8	low
AR3(SLO)	Farm-Farm-Farm (SLO)	SmallLandOwner	ESdominated	Farm (all season)	stable	2	19772.6	low
AR3(LLO)	Farm-Farm-Farm (LLO)	LargeLandOwner	ESdominated	Farm (all season)	stable	2	28973.9	low
AR4(LL)	Fish-Fish-Fish (LL)	Landless	ESdominated	Fish	stable	2	12658.3	low
AR4(SLO)	Fish-Fish-Fish (SLO)	SmallLandOwner	ESdominated	Fish	stable	2	14337	low
AR5(LL)	Man-FLab-Man (LL)	Landless	Mixed	CottageIndustry	seasonal	2	8836.96	medium
AR5(SLO)	Man-FLab-Man (SLO)	SmallLandOwner	Mixed	CottageIndustry	seasonal	3	12012.7	medium
AR6(LL)	Man-Bus-Bus (LL)	Landless	OffFarmDominated	Services	seasonal	3	15166.4	low
AR6(SLO)	Man-Bus-Bus (SLO)	SmallLandOwner	OffFarmDominated	Services	seasonal	3	25358.7	low
AR8(SLO)	Bus-Bus-Farm (SLO)	SmallLandOwner	ESdominated	Farm (all season)	seasonal	3	32113.1	low
AR8(LLO)	Bus-Bus-Farm (LLO)	LargeLandOwner	Mixed	Services	seasonal	2	22577.9	low
AR7(LL)	Bus-Bus-Man (LL)	Landless	OffFarmDominated	Services	stable	3	15297.4	low
AR7(SLO)	Bus-Bus-Man (SLO)	SmallLandOwner	OffFarmDominated	Services	seasonal	3	23037	low
AR10(SLO)	Farm-noJob-Farm (SLO)	SmallLandOwner	ESdominated	Farm (seasonal)	seasonal	2	9681.71	high
AR9(LL)	Farm-Man-Man (LL)	Landless	Mixed	CottageIndustry	seasonal	3	7773.49	high
AR9(SLO)	Farm-Man-Man (SLO)	SmallLandOwner	Mixed	CottageIndustry	seasonal	4	8938.21	high
AR12(SLO)	Farm-Bus-Farm (SLO)	SmallLandOwner	Mixed	Farm (seasonal)	seasonal	4	11034.1	high
AR11(LL)	Man-Bus-Man (LL)	Landless	OffFarmDominated	CottageIndustry	seasonal	3	7077.04	high
AR11(SLO)	Man-Bus-Man (SLO)	SmallLandOwner	OffFarmDominated	CottageIndustry	seasonal	3	11704.1	high
AR14(SLO)	Farm-Bus-Bus (SLO)	SmallLandOwner	Mixed	Services	seasonal	2	14178.9	high
AR13(LL)	Man-Fish-Man (LL)	Landless	Mixed	CottageIndustry	seasonal	3	5609.55	high
AR13(SLO)	Man-Fish-Man (SLO)	SmallLandOwner	Mixed	CottageIndustry	seasonal	3	6606.62	high
AR15(LL)	Bus-Man-Bus (LL)	Landless	OffFarmDominated	Services	seasonal	2	7999.51	medium
AR15(SLO)	Bus-Man-Bus (SLO)	SmallLandOwner	OffFarmDominated	Services	seasonal	3	17233.1	medium
AR18(LL)	FLab-FLab-Man (LL)	Landless	Mixed	Farm (seasonal)	seasonal	2	2485.57	medium
AR17(LL)	FLab-Man-Man (LL)	Landless	Mixed	CottageIndustry	seasonal	2	3635.5	low
AR16(LL)	Man-Man-Bus (LL)	SmallLandOwner	OffFarmDominated	CottageIndustry	seasonal	3	6833.2	low
AR16(SLO)	Man-Man-Bus (SLO)	SmallLandOwner	OffFarmDominated	CottageIndustry	seasonal	2	18014.4	low
AR19(LL)	Bus-Man-Man (LL)	Landless	OffFarmDominated	CottageIndustry	seasonal	2	11124.4	medium
AR19(SLO)	Bus-Man-Man (SLO)	SmallLandOwner	OffFarmDominated	CottageIndustry	seasonal	3	12012.8	low
AR20(LL)	MixedForestDep	Landless	Mixed	ForestDependent	seasonal	5	7687.41	high
